# Supplementary material for: Pyrimethaminium 2-{[4-(tri­fluoro­meth­yl)phen­yl]sulfan­yl}benzoate dimethyl sulfoxide monosolvate
Source: Acta Crystallogr Sect E Struct Rep Online. 2014 May 17;70(Pt 6):o683–4. doi: 10.1107/S1600536814010411 (PMC4051059; doi:10.1107/S1600536814010411)
Supplement: Supplementary file 1 [file e-70-0o683-sup1.cif]

##############################################################################
#                                                                            #
# This CIF contains the data in a paper accepted for publication in          #
# Acta Crystallographica Section E. It conforms to the requirements of       #
# Notes for Authors for Acta Crystallographica Section E, and has been       #
# peer reviewed under the auspices of the IUCr Commission on Journals.       #
#                                                                            #
# Full details of the Crystallographic Information File format               #
# are given in the paper "The Crystallographic Information File (CIF):       #
# a New Standard Archive File for Crystallography" by S. R. Hall, F. H.      #
# Allen and I. D. Brown [Acta Cryst. (1991), A47, 655-685].                  #
#                                                                            #
# The current version of the core CIF dictionary is obtainable from          #
# ftp://ftp.iucr.org/pub/cif_core.dic.                                       #
#                                                                            #
# Software is freely available for graphical display of the structure(s)     #
# in this CIF. For information consult the CIF software page                 #
# http://www.iucr.org/resources/cif/software.                                #
#                                                                            #
# This file may be used for bona fide research purposes within the           #
# scientific community so long as proper attribution is given to the journal # 
# article from which it was obtained.                                        #
#                                                                            #
##############################################################################
data_I
_audit_creation_method
;
  Olex2 1.2
  (compiled Apr 23 2013 17:54:37, GUI svn.r4466)
;
_journal_date_recd_electronic     2014-04-27
_journal_date_accepted     2014-05-07
_journal_name_full     'Acta Crystallographica, Section E'
_journal_year     2014
_journal_volume     70
_journal_issue      6
_journal_page_first     o683
_journal_page_last     o684
_journal_paper_category     QO
_journal_paper_doi     10.1107/S1600536814010411
_journal_coeditor_code     HB7223
_publ_contact_author_name     'Jasinski, Jerry P.'
_publ_contact_author_address
;
Department of Chemistry
Keene State College
229 Main Street
Keene, New Hampshire 03435, USA
;
_publ_contact_author_email     jjasinski@keene.edu
_publ_contact_author_fax     ?
_publ_contact_author_phone     '603 358-2563'
_publ_section_title
;
Pyrimethaminium 2-{[4-(trifluoromethyl)phenyl]sulfanyl}benzoate dimethyl
sulfoxide monosolvate
;
loop_
    _publ_author_name
    _publ_author_address
    'Yamuna, Thammarse S.'
;
Department of Studies in Chemistry
University of Mysore
Manasagangotri, Mysore 570 006, India
;
    'Kaur, Manpreet'
;
Department of Studies in Chemistry
University of Mysore
Manasagangotri, Mysore 570 006, India
;
    'Jasinski, Jerry P.'
;
Department of Chemistry
Keene State College
229 Main Street
Keene, NH 03435-2001, USA
;
    'Yathirajan, H.S.'
;
Department of Studies in Chemistry
University of Mysore
Manasagangotri, Mysore 570 006, India
;
_database_code_depnum_ccdc_archive     'CCDC 1001667'
_chemical_name_systematic
;
2,4-Diamino-5-(4-chlorophenyl)-6-ethylpyrimidin-1-ium
2-{[4-(trifluoromethyl)phenyl]sulfanyl}benzoate
dimethyl sulfoxide monosolvate
;
_chemical_name_common
;
Pyrimethaminium  2-{[4-(trifluoromethyl)phenyl]sulfanyl}benzoate
dimethyl sulfoxide monosolvate
;
_chemical_formula_moiety     'C12 H14 Cl N4 +, C14 H8 F3 O2 S -, C2 H6 O S'
_chemical_formula_sum     'C28 H28 Cl F3 N4 O3 S2'
_chemical_formula_iupac     'C12 H14 Cl N4 +, C14 H8 F3 O2 S -, C2 H6 O S'
_chemical_formula_weight     625.11
_chemical_melting_point     ?
_shelx_space_group_comment
;
The symmetry employed for this shelxl refinement is uniquely defined
by the following loop, which should always be used as a source of
symmetry information in preference to the above space-group names.
They are only intended as comments.
;
_space_group_crystal_system     monoclinic
_space_group_name_H-M_alt     'P 21/c'
_space_group_name_Hall     '-P 2ybc'
loop_
    _space_group_symop_operation_xyz
    'x, y, z'
    '-x, y+1/2, -z+1/2'
    '-x, -y, -z'
    'x, -y-1/2, z-1/2'
_cell_length_a     12.7422(3)
_cell_length_b     22.2773(3)
_cell_length_c     11.1761(3)
_cell_angle_alpha     90
_cell_angle_beta     114.014(3)
_cell_angle_gamma     90
_cell_volume     2897.88(12)
_cell_formula_units_Z     4
_cell_measurement_reflns_used     8424
_cell_measurement_theta_min     3.9790
_cell_measurement_theta_max     71.5350
_cell_measurement_temperature     173(2)
_exptl_crystal_description     irregular
_exptl_crystal_colour     colourless
_exptl_crystal_size_max     0.36
_exptl_crystal_size_mid     0.18
_exptl_crystal_size_min     0.06
_exptl_crystal_density_diffrn     1.433
_exptl_crystal_density_meas     ?
_exptl_crystal_density_method     ?
_exptl_crystal_F_000     1296
_exptl_absorpt_coefficient_mu     3.011
_exptl_absorpt_correction_type     multi-scan
_exptl_absorpt_process_details     '(CrysAlis RED; Agilent, 2012)'
_shelx_estimated_absorpt_T_min     ?
_shelx_estimated_absorpt_T_max     ?
_exptl_absorpt_correction_T_min     0.37394
_exptl_absorpt_correction_T_max     1.00000
_exptl_special_details     ?
_diffrn_ambient_temperature     173(2)
_diffrn_radiation_type     CuK\a
_diffrn_radiation_wavelength     1.54184
_diffrn_measurement_device_type     'Agilent Eos Gemini'
_diffrn_measurement_method     '\w scans'
_diffrn_detector_area_resol_mean     16.0416
_diffrn_reflns_number     19462
_diffrn_reflns_av_R_equivalents     0.0462
_diffrn_reflns_theta_min     3.798
_diffrn_reflns_theta_max     71.383
_diffrn_reflns_theta_full     67.500
_diffrn_measured_fraction_theta_max     0.987
_diffrn_measured_fraction_theta_full     0.999
_diffrn_reflns_limit_h_min     -15
_diffrn_reflns_limit_h_max     15
_diffrn_reflns_limit_k_min     -27
_diffrn_reflns_limit_k_max     27
_diffrn_reflns_limit_l_min     -8
_diffrn_reflns_limit_l_max     13
_refine_special_details
;
;
_reflns_number_total     5571
_reflns_number_gt     4889
_reflns_threshold_expression     I>2\s(I)
_refine_ls_structure_factor_coef     Fsqd
_refine_ls_matrix_type     full
_refine_ls_R_factor_all     0.0542
_refine_ls_R_factor_gt     0.0486
_refine_ls_wR_factor_gt     0.1318
_refine_ls_wR_factor_ref     0.1382
_refine_ls_goodness_of_fit_ref     1.024
_refine_ls_restrained_S_all     1.022
_refine_ls_number_reflns     5571
_refine_ls_number_parameters     389
_refine_ls_number_restraints     54
_refine_ls_hydrogen_treatment     constr
_refine_ls_weighting_scheme     calc
_refine_ls_weighting_details
;
 w=1/[\s^2^(Fo^2^)+(0.0872P)^2^+1.2456P]
 where P=(Fo^2^+2Fc^2^)/3
;
_atom_sites_solution_hydrogens     geom
_atom_sites_solution_primary     direct
_atom_sites_solution_secondary     ?
_refine_ls_shift/su_max     0.000
_refine_ls_shift/su_mean     0.000
_refine_diff_density_max     0.717
_refine_diff_density_min     -0.407
_refine_ls_extinction_method     'SHELXL2012 (Sheldrick, 2008)'
_refine_ls_extinction_coef     0.00062(19)
_refine_ls_extinction_expression
                                  'Fc^*^=kFc[1+0.001xFc^2^\l^3^/sin(2\q)]^-1/4^'
loop_
    _atom_type_symbol
    _atom_type_description
    _atom_type_scat_dispersion_real
    _atom_type_scat_dispersion_imag
    _atom_type_scat_source
    'C' 'C' 0.0181 0.0091
                         'International Tables Vol C Tables 4.2.6.8 and 6.1.1.4'
    'H' 'H' 0.0000 0.0000
                         'International Tables Vol C Tables 4.2.6.8 and 6.1.1.4'
    'N' 'N' 0.0311 0.0180
                         'International Tables Vol C Tables 4.2.6.8 and 6.1.1.4'
    'O' 'O' 0.0492 0.0322
                         'International Tables Vol C Tables 4.2.6.8 and 6.1.1.4'
    'F' 'F' 0.0727 0.0534
                         'International Tables Vol C Tables 4.2.6.8 and 6.1.1.4'
    'S' 'S' 0.3331 0.5567
                         'International Tables Vol C Tables 4.2.6.8 and 6.1.1.4'
    'Cl' 'Cl' 0.3639 0.7018
                         'International Tables Vol C Tables 4.2.6.8 and 6.1.1.4'
_computing_data_collection     'CrysAlis PRO (Agilent, 2012)'
_computing_cell_refinement     'CrysAlis PRO (Agilent, 2012)'
_computing_data_reduction     'CrysAlis RED (Agilent, 2012)'
_computing_structure_solution     'SUPERFLIP (Palatinus & Chapuis, 2007)'
_computing_structure_refinement     'SHELXL2012 (Sheldrick, 2008)'
_computing_molecular_graphics     'OLEX2 (Dolomanov <i>et al.</i>, 2009)'
_computing_publication_material     'OLEX2 (Dolomanov <i>et al.</i>, 2009)'
loop_
    _atom_site_type_symbol
    _atom_site_label
    _atom_site_fract_x
    _atom_site_fract_y
    _atom_site_fract_z
    _atom_site_U_iso_or_equiv
    _atom_site_adp_type
    _atom_site_calc_flag
    _atom_site_occupancy
    _atom_site_disorder_assembly
    _atom_site_disorder_group
    S S1 0.59857(4) 0.47670(2) 0.25721(5) 0.02905(16) Uani d 1 . .
    F F1 0.88133(16) 0.63579(7) -0.0149(2) 0.0652(5) Uani d 1 . .
    F F2 0.85792(17) 0.55628(11) -0.13276(16) 0.0758(6) Uani d 1 . .
    F F3 1.00185(12) 0.56365(7) 0.05033(16) 0.0488(4) Uani d 1 . .
    O O1 0.45576(13) 0.44517(6) 0.36254(16) 0.0343(3) Uani d 1 . .
    O O2 0.40640(15) 0.35336(7) 0.40052(19) 0.0431(4) Uani d 1 . .
    C C13 0.45497(17) 0.38898(9) 0.3526(2) 0.0304(4) Uani d 1 . .
    C C14 0.51534(17) 0.36331(9) 0.2722(2) 0.0311(4) Uani d 1 . .
    C C14A 0.8891(2) 0.57575(11) -0.0105(2) 0.0410(5) Uani d 1 . .
    C C15 0.57766(16) 0.39873(9) 0.2191(2) 0.0280(4) Uani d 1 . .
    C C16 0.61951(18) 0.37158(10) 0.1337(2) 0.0356(5) Uani d 1 . .
    H H16 0.6614 0.3949 0.0969 0.043 Uiso calc 1 . .
    C C17 0.6006(2) 0.31154(12) 0.1027(3) 0.0504(7) Uani d 1 . .
    H H17 0.6282 0.2942 0.0434 0.060 Uiso calc 1 . .
    C C18 0.5418(2) 0.27616(11) 0.1570(4) 0.0593(8) Uani d 1 . .
    H H18 0.5297 0.2346 0.1365 0.071 Uiso calc 1 . .
    C C19 0.5010(2) 0.30267(11) 0.2418(3) 0.0466(6) Uani d 1 . .
    H H19 0.4618 0.2785 0.2806 0.056 Uiso calc 1 . .
    C C20 0.68608(17) 0.49999(9) 0.17504(19) 0.0277(4) Uani d 1 . .
    C C21 0.63817(18) 0.53953(10) 0.0700(2) 0.0332(4) Uani d 1 . .
    H H21 0.5591 0.5497 0.0388 0.040 Uiso calc 1 . .
    C C22 0.7044(2) 0.56394(10) 0.0109(2) 0.0373(5) Uani d 1 . .
    H H22 0.6714 0.5911 -0.0602 0.045 Uiso calc 1 . .
    C C23 0.81971(19) 0.54862(9) 0.0557(2) 0.0314(4) Uani d 1 . .
    C C24 0.86825(18) 0.50883(10) 0.1591(2) 0.0330(4) Uani d 1 . .
    H H24 0.9469 0.4979 0.1886 0.040 Uiso calc 1 . .
    C C25 0.80155(18) 0.48508(10) 0.2193(2) 0.0316(4) Uani d 1 . .
    H H25 0.8350 0.4584 0.2912 0.038 Uiso calc 1 . .
    Cl Cl1 0.08126(6) 0.85545(2) 0.33795(7) 0.0507(2) Uani d 1 . .
    N N1 0.28497(13) 0.50285(7) 0.39467(15) 0.0239(3) Uani d 1 . .
    H H1 0.3410 0.4845 0.3824 0.029 Uiso calc 1 . .
    N N2 0.12544(14) 0.49511(7) 0.44931(16) 0.0257(3) Uani d 1 . .
    N N3 0.22872(16) 0.41131(8) 0.44299(19) 0.0341(4) Uani d 1 . .
    H H3A 0.1826 0.3888 0.4650 0.041 Uiso calc 1 . .
    H H3B 0.2859 0.3947 0.4300 0.041 Uiso calc 1 . .
    N N4 0.02748(15) 0.57911(8) 0.45960(18) 0.0303(4) Uani d 1 . .
    H H4A -0.0176 0.5560 0.4819 0.036 Uiso calc 1 . .
    H H4B 0.0160 0.6181 0.4525 0.036 Uiso calc 1 . .
    C C1 0.21210(16) 0.47019(8) 0.42950(18) 0.0243(4) Uani d 1 . .
    C C2 0.11292(16) 0.55510(8) 0.43659(18) 0.0243(4) Uani d 1 . .
    C C3 0.18716(16) 0.59204(8) 0.39895(18) 0.0241(4) Uani d 1 . .
    C C4 0.27322(16) 0.56345(8) 0.37826(17) 0.0234(4) Uani d 1 . .
    C C5 0.35677(18) 0.59368(9) 0.3344(2) 0.0288(4) Uani d 1 . .
    H H5A 0.4349 0.5780 0.3865 0.035 Uiso calc 1 . .
    H H5B 0.3572 0.6373 0.3514 0.035 Uiso calc 1 . .
    C C6 0.3271(2) 0.58358(11) 0.1887(2) 0.0398(5) Uani d 1 . .
    H H6A 0.3299 0.5405 0.1721 0.060 Uiso calc 1 . .
    H H6B 0.3827 0.6049 0.1641 0.060 Uiso calc 1 . .
    H H6C 0.2497 0.5989 0.1367 0.060 Uiso calc 1 . .
    C C7 0.16593(16) 0.65788(8) 0.38331(19) 0.0248(4) Uani d 1 . .
    C C8 0.19577(19) 0.69472(9) 0.4931(2) 0.0311(4) Uani d 1 . .
    H H8 0.2334 0.6780 0.5782 0.037 Uiso calc 1 . .
    C C9 0.1710(2) 0.75557(9) 0.4791(2) 0.0350(5) Uani d 1 . .
    H H9 0.1923 0.7806 0.5541 0.042 Uiso calc 1 . .
    C C10 0.11506(18) 0.77934(9) 0.3554(2) 0.0326(5) Uani d 1 . .
    C C11 0.08432(19) 0.74404(10) 0.2442(2) 0.0338(5) Uani d 1 . .
    H H11 0.0462 0.7610 0.1593 0.041 Uiso calc 1 . .
    C C12 0.11064(18) 0.68325(9) 0.2598(2) 0.0297(4) Uani d 1 . .
    H H12 0.0904 0.6585 0.1845 0.036 Uiso calc 1 . .
    S S1SA 0.77732(6) 0.71883(3) 0.36675(8) 0.0390(2) Uani d 0.7487(13) A 1
    O O1SA 0.8835(4) 0.68442(14) 0.4534(4) 0.0415(8) Uani d 0.7487(13) A 1
    C C1SA 0.6760(7) 0.6652(8) 0.2710(19) 0.0757(14) Uani d 0.7487(13) A 1
    H H1SA 0.6414 0.6455 0.3246 0.114 Uiso calc 0.7487(13) A 1
    H H1SB 0.7144 0.6351 0.2389 0.114 Uiso calc 0.7487(13) A 1
    H H1SC 0.6159 0.6852 0.1965 0.114 Uiso calc 0.7487(13) A 1
    C C2SA 0.8085(6) 0.7538(3) 0.2407(7) 0.0677(16) Uani d 0.7487(13) A 1
    H H2SA 0.8725 0.7819 0.2803 0.102 Uiso calc 0.7487(13) A 1
    H H2SB 0.7405 0.7755 0.1809 0.102 Uiso calc 0.7487(13) A 1
    H H2SC 0.8297 0.7230 0.1919 0.102 Uiso calc 0.7487(13) A 1
    S S1SB 0.80800(19) 0.68308(10) 0.2873(2) 0.0390(2) Uani d 0.2513(13) A 2
    O O1SB 0.8765(16) 0.6714(6) 0.4284(13) 0.0415(8) Uani d 0.2513(13) A 2
    C C1SB 0.664(2) 0.667(3) 0.260(6) 0.0757(14) Uani d 0.2513(13) A 2
    H H1SD 0.6569 0.6245 0.2787 0.114 Uiso calc 0.2513(13) A 2
    H H1SE 0.6132 0.6754 0.1683 0.114 Uiso calc 0.2513(13) A 2
    H H1SF 0.6409 0.6919 0.3175 0.114 Uiso calc 0.2513(13) A 2
    C C2SB 0.794(2) 0.7625(7) 0.270(3) 0.0677(16) Uani d 0.2513(13) A 2
    H H2SD 0.8687 0.7799 0.2820 0.102 Uiso calc 0.2513(13) A 2
    H H2SE 0.7697 0.7788 0.3355 0.102 Uiso calc 0.2513(13) A 2
    H H2SF 0.7372 0.7723 0.1819 0.102 Uiso calc 0.2513(13) A 2
loop_
    _atom_site_aniso_label
    _atom_site_aniso_U_11
    _atom_site_aniso_U_22
    _atom_site_aniso_U_33
    _atom_site_aniso_U_12
    _atom_site_aniso_U_13
    _atom_site_aniso_U_23
    S1 0.0340(3) 0.0260(3) 0.0308(3) 0.00097(17) 0.0168(2) -0.00265(17)
    F1 0.0647(11) 0.0439(9) 0.0959(14) -0.0030(7) 0.0418(10) 0.0216(8)
    F2 0.0761(12) 0.1208(17) 0.0363(9) -0.0481(12) 0.0287(8) -0.0166(9)
    F3 0.0403(8) 0.0504(8) 0.0605(9) -0.0097(6) 0.0254(7) -0.0024(7)
    O1 0.0374(8) 0.0294(7) 0.0446(9) 0.0013(6) 0.0254(7) -0.0030(6)
    O2 0.0435(9) 0.0340(8) 0.0627(11) -0.0035(7) 0.0327(8) 0.0002(7)
    C13 0.0246(9) 0.0316(10) 0.0342(10) 0.0011(8) 0.0113(8) -0.0016(8)
    C14 0.0214(9) 0.0295(10) 0.0404(11) 0.0033(7) 0.0104(8) -0.0022(8)
    C14A 0.0433(13) 0.0408(12) 0.0387(12) -0.0119(10) 0.0165(10) -0.0029(9)
    C15 0.0216(9) 0.0274(9) 0.0315(10) 0.0038(7) 0.0070(8) -0.0039(7)
    C16 0.0268(10) 0.0390(11) 0.0427(12) 0.0001(8) 0.0158(9) -0.0111(9)
    C17 0.0368(12) 0.0470(14) 0.0759(18) -0.0015(10) 0.0316(13) -0.0260(13)
    C18 0.0477(14) 0.0316(12) 0.113(3) -0.0061(11) 0.0467(16) -0.0258(14)
    C19 0.0344(12) 0.0321(11) 0.0814(19) -0.0024(9) 0.0319(12) -0.0079(11)
    C20 0.0308(10) 0.0260(9) 0.0264(10) -0.0011(7) 0.0117(8) -0.0030(7)
    C21 0.0288(10) 0.0332(10) 0.0326(11) 0.0002(8) 0.0074(8) 0.0022(8)
    C22 0.0373(12) 0.0365(11) 0.0302(11) -0.0028(9) 0.0057(9) 0.0069(8)
    C23 0.0346(11) 0.0302(10) 0.0272(10) -0.0089(8) 0.0105(8) -0.0066(8)
    C24 0.0284(10) 0.0376(11) 0.0312(10) 0.0006(8) 0.0102(8) -0.0032(8)
    C25 0.0330(11) 0.0343(10) 0.0259(10) 0.0050(8) 0.0104(8) 0.0032(8)
    Cl1 0.0609(4) 0.0217(3) 0.0834(5) 0.0048(2) 0.0435(4) -0.0001(2)
    N1 0.0252(8) 0.0232(8) 0.0268(8) -0.0005(6) 0.0143(6) -0.0013(6)
    N2 0.0249(8) 0.0244(8) 0.0302(8) -0.0024(6) 0.0138(7) 0.0021(6)
    N3 0.0383(10) 0.0228(8) 0.0514(11) 0.0008(7) 0.0289(9) 0.0049(7)
    N4 0.0288(8) 0.0240(8) 0.0451(10) 0.0000(6) 0.0222(8) 0.0037(7)
    C1 0.0251(9) 0.0238(9) 0.0241(9) -0.0021(7) 0.0101(7) -0.0006(7)
    C2 0.0241(9) 0.0252(9) 0.0234(9) -0.0029(7) 0.0096(7) 0.0004(7)
    C3 0.0259(9) 0.0243(9) 0.0228(9) -0.0029(7) 0.0105(7) 0.0002(7)
    C4 0.0253(9) 0.0252(9) 0.0208(9) -0.0046(7) 0.0105(7) -0.0023(6)
    C5 0.0305(10) 0.0272(9) 0.0349(11) -0.0057(7) 0.0197(9) -0.0018(7)
    C6 0.0437(13) 0.0488(13) 0.0344(12) -0.0031(10) 0.0235(10) 0.0052(9)
    C7 0.0244(9) 0.0228(9) 0.0323(10) -0.0036(7) 0.0167(8) -0.0012(7)
    C8 0.0369(11) 0.0303(10) 0.0302(10) -0.0063(8) 0.0177(9) -0.0022(8)
    C9 0.0453(12) 0.0272(10) 0.0418(12) -0.0095(9) 0.0272(10) -0.0111(8)
    C10 0.0351(11) 0.0208(9) 0.0528(13) -0.0014(8) 0.0289(10) -0.0015(8)
    C11 0.0378(11) 0.0279(10) 0.0385(11) 0.0044(8) 0.0185(9) 0.0061(8)
    C12 0.0361(11) 0.0249(9) 0.0302(10) -0.0002(8) 0.0155(8) -0.0032(7)
    S1SA 0.0363(4) 0.0300(3) 0.0499(4) 0.0043(3) 0.0168(3) 0.0011(3)
    O1SA 0.0374(12) 0.0271(19) 0.0538(19) 0.0023(15) 0.0121(14) 0.0044(13)
    C1SA 0.067(3) 0.0428(19) 0.078(4) -0.012(2) -0.011(3) -0.003(2)
    C2SA 0.063(3) 0.073(3) 0.080(4) 0.018(2) 0.041(2) 0.033(3)
    S1SB 0.0363(4) 0.0300(3) 0.0499(4) 0.0043(3) 0.0168(3) 0.0011(3)
    O1SB 0.0374(12) 0.0271(19) 0.0538(19) 0.0023(15) 0.0121(14) 0.0044(13)
    C1SB 0.067(3) 0.0428(19) 0.078(4) -0.012(2) -0.011(3) -0.003(2)
    C2SB 0.063(3) 0.073(3) 0.080(4) 0.018(2) 0.041(2) 0.033(3)
_geom_special_details
;
 All esds (except the esd in the dihedral angle between two l.s. planes)
 are estimated using the full covariance matrix.  The cell esds are taken
 into account individually in the estimation of esds in distances, angles
 and torsion angles; correlations between esds in cell parameters are only
 used when they are defined by crystal symmetry.  An approximate (isotropic)
 treatment of cell esds is used for estimating esds involving l.s. planes.
;
loop_
    _geom_bond_atom_site_label_1
    _geom_bond_atom_site_label_2
    _geom_bond_site_symmetry_2
    _geom_bond_distance
    _geom_bond_publ_flag
    S1 C15 . 1.782(2) ?
    S1 C20 . 1.786(2) ?
    F1 C14A . 1.341(3) ?
    F2 C14A . 1.331(3) ?
    F3 C14A . 1.343(3) ?
    O1 C13 . 1.256(3) ?
    O2 C13 . 1.252(3) ?
    C13 C14 . 1.514(3) ?
    C14 C15 . 1.410(3) ?
    C14 C19 . 1.387(3) ?
    C14A C23 . 1.492(3) ?
    C15 C16 . 1.405(3) ?
    C16 H16 . 0.9500 ?
    C16 C17 . 1.378(3) ?
    C17 H17 . 0.9500 ?
    C17 C18 . 1.386(4) ?
    C18 H18 . 0.9500 ?
    C18 C19 . 1.385(4) ?
    C19 H19 . 0.9500 ?
    C20 C21 . 1.394(3) ?
    C20 C25 . 1.388(3) ?
    C21 H21 . 0.9500 ?
    C21 C22 . 1.378(3) ?
    C22 H22 . 0.9500 ?
    C22 C23 . 1.388(3) ?
    C23 C24 . 1.387(3) ?
    C24 H24 . 0.9500 ?
    C24 C25 . 1.385(3) ?
    C25 H25 . 0.9500 ?
    Cl1 C10 . 1.741(2) ?
    N1 H1 . 0.8800 ?
    N1 C1 . 1.356(2) ?
    N1 C4 . 1.362(2) ?
    N2 C1 . 1.332(3) ?
    N2 C2 . 1.347(2) ?
    N3 H3A . 0.8800 ?
    N3 H3B . 0.8800 ?
    N3 C1 . 1.327(3) ?
    N4 H4A . 0.8800 ?
    N4 H4B . 0.8800 ?
    N4 C2 . 1.329(3) ?
    C2 C3 . 1.440(3) ?
    C3 C4 . 1.367(3) ?
    C3 C7 . 1.489(3) ?
    C4 C5 . 1.501(3) ?
    C5 H5A . 0.9900 ?
    C5 H5B . 0.9900 ?
    C5 C6 . 1.531(3) ?
    C6 H6A . 0.9800 ?
    C6 H6B . 0.9800 ?
    C6 H6C . 0.9800 ?
    C7 C8 . 1.394(3) ?
    C7 C12 . 1.389(3) ?
    C8 H8 . 0.9500 ?
    C8 C9 . 1.386(3) ?
    C9 H9 . 0.9500 ?
    C9 C10 . 1.378(3) ?
    C10 C11 . 1.386(3) ?
    C11 H11 . 0.9500 ?
    C11 C12 . 1.389(3) ?
    C12 H12 . 0.9500 ?
    S1SA O1SA . 1.513(4) ?
    S1SA C1SA . 1.765(14) ?
    S1SA C2SA . 1.791(5) ?
    C1SA H1SA . 0.9800 ?
    C1SA H1SB . 0.9800 ?
    C1SA H1SC . 0.9800 ?
    C2SA H2SA . 0.9800 ?
    C2SA H2SB . 0.9800 ?
    C2SA H2SC . 0.9800 ?
    S1SB O1SB . 1.482(13) ?
    S1SB C1SB . 1.78(2) ?
    S1SB C2SB . 1.780(15) ?
    C1SB H1SD . 0.9800 ?
    C1SB H1SE . 0.9800 ?
    C1SB H1SF . 0.9800 ?
    C2SB H2SD . 0.9800 ?
    C2SB H2SE . 0.9800 ?
    C2SB H2SF . 0.9800 ?
loop_
    _geom_angle_atom_site_label_1
    _geom_angle_atom_site_label_2
    _geom_angle_atom_site_label_3
    _geom_angle_site_symmetry_1
    _geom_angle_site_symmetry_3
    _geom_angle
    _geom_angle_publ_flag
    C15 S1 C20 . . 102.95(9) ?
    O1 C13 C14 . . 116.17(18) ?
    O2 C13 O1 . . 125.6(2) ?
    O2 C13 C14 . . 118.25(19) ?
    C15 C14 C13 . . 123.22(18) ?
    C19 C14 C13 . . 117.7(2) ?
    C19 C14 C15 . . 118.9(2) ?
    F1 C14A F3 . . 105.48(19) ?
    F1 C14A C23 . . 111.9(2) ?
    F2 C14A F1 . . 107.5(2) ?
    F2 C14A F3 . . 105.4(2) ?
    F2 C14A C23 . . 112.77(19) ?
    F3 C14A C23 . . 113.3(2) ?
    C14 C15 S1 . . 119.98(15) ?
    C16 C15 S1 . . 121.39(17) ?
    C16 C15 C14 . . 118.62(19) ?
    C15 C16 H16 . . 119.6 ?
    C17 C16 C15 . . 120.9(2) ?
    C17 C16 H16 . . 119.6 ?
    C16 C17 H17 . . 119.6 ?
    C16 C17 C18 . . 120.8(2) ?
    C18 C17 H17 . . 119.6 ?
    C17 C18 H18 . . 120.7 ?
    C19 C18 C17 . . 118.5(2) ?
    C19 C18 H18 . . 120.7 ?
    C14 C19 H19 . . 118.9 ?
    C18 C19 C14 . . 122.2(2) ?
    C18 C19 H19 . . 118.9 ?
    C21 C20 S1 . . 117.75(16) ?
    C25 C20 S1 . . 122.71(16) ?
    C25 C20 C21 . . 119.23(19) ?
    C20 C21 H21 . . 119.7 ?
    C22 C21 C20 . . 120.6(2) ?
    C22 C21 H21 . . 119.7 ?
    C21 C22 H22 . . 120.2 ?
    C21 C22 C23 . . 119.7(2) ?
    C23 C22 H22 . . 120.2 ?
    C22 C23 C14A . . 118.4(2) ?
    C24 C23 C14A . . 121.3(2) ?
    C24 C23 C22 . . 120.3(2) ?
    C23 C24 H24 . . 120.2 ?
    C25 C24 C23 . . 119.7(2) ?
    C25 C24 H24 . . 120.2 ?
    C20 C25 H25 . . 119.8 ?
    C24 C25 C20 . . 120.43(19) ?
    C24 C25 H25 . . 119.8 ?
    C1 N1 H1 . . 119.3 ?
    C1 N1 C4 . . 121.32(16) ?
    C4 N1 H1 . . 119.3 ?
    C1 N2 C2 . . 117.81(16) ?
    H3A N3 H3B . . 120.0 ?
    C1 N3 H3A . . 120.0 ?
    C1 N3 H3B . . 120.0 ?
    H4A N4 H4B . . 120.0 ?
    C2 N4 H4A . . 120.0 ?
    C2 N4 H4B . . 120.0 ?
    N2 C1 N1 . . 122.34(17) ?
    N3 C1 N1 . . 117.82(17) ?
    N3 C1 N2 . . 119.84(17) ?
    N2 C2 C3 . . 122.31(17) ?
    N4 C2 N2 . . 116.76(17) ?
    N4 C2 C3 . . 120.92(17) ?
    C2 C3 C7 . . 119.20(17) ?
    C4 C3 C2 . . 116.79(17) ?
    C4 C3 C7 . . 124.00(17) ?
    N1 C4 C3 . . 119.40(17) ?
    N1 C4 C5 . . 115.78(17) ?
    C3 C4 C5 . . 124.80(17) ?
    C4 C5 H5A . . 109.1 ?
    C4 C5 H5B . . 109.1 ?
    C4 C5 C6 . . 112.35(16) ?
    H5A C5 H5B . . 107.9 ?
    C6 C5 H5A . . 109.1 ?
    C6 C5 H5B . . 109.1 ?
    C5 C6 H6A . . 109.5 ?
    C5 C6 H6B . . 109.5 ?
    C5 C6 H6C . . 109.5 ?
    H6A C6 H6B . . 109.5 ?
    H6A C6 H6C . . 109.5 ?
    H6B C6 H6C . . 109.5 ?
    C8 C7 C3 . . 120.35(18) ?
    C12 C7 C3 . . 120.80(17) ?
    C12 C7 C8 . . 118.76(18) ?
    C7 C8 H8 . . 119.7 ?
    C9 C8 C7 . . 120.6(2) ?
    C9 C8 H8 . . 119.7 ?
    C8 C9 H9 . . 120.3 ?
    C10 C9 C8 . . 119.33(19) ?
    C10 C9 H9 . . 120.3 ?
    C9 C10 Cl1 . . 119.36(17) ?
    C9 C10 C11 . . 121.61(19) ?
    C11 C10 Cl1 . . 119.03(18) ?
    C10 C11 H11 . . 120.8 ?
    C10 C11 C12 . . 118.3(2) ?
    C12 C11 H11 . . 120.8 ?
    C7 C12 C11 . . 121.40(19) ?
    C7 C12 H12 . . 119.3 ?
    C11 C12 H12 . . 119.3 ?
    O1SA S1SA C1SA . . 106.8(5) ?
    O1SA S1SA C2SA . . 107.3(3) ?
    C1SA S1SA C2SA . . 99.2(7) ?
    S1SA C1SA H1SA . . 109.5 ?
    S1SA C1SA H1SB . . 109.5 ?
    S1SA C1SA H1SC . . 109.5 ?
    H1SA C1SA H1SB . . 109.5 ?
    H1SA C1SA H1SC . . 109.5 ?
    H1SB C1SA H1SC . . 109.5 ?
    S1SA C2SA H2SA . . 109.5 ?
    S1SA C2SA H2SB . . 109.5 ?
    S1SA C2SA H2SC . . 109.5 ?
    H2SA C2SA H2SB . . 109.5 ?
    H2SA C2SA H2SC . . 109.5 ?
    H2SB C2SA H2SC . . 109.5 ?
    O1SB S1SB C1SB . . 105.6(19) ?
    O1SB S1SB C2SB . . 106.3(10) ?
    C1SB S1SB C2SB . . 97.8(18) ?
    S1SB C1SB H1SD . . 109.5 ?
    S1SB C1SB H1SE . . 109.5 ?
    S1SB C1SB H1SF . . 109.5 ?
    H1SD C1SB H1SE . . 109.5 ?
    H1SD C1SB H1SF . . 109.5 ?
    H1SE C1SB H1SF . . 109.5 ?
    S1SB C2SB H2SD . . 109.5 ?
    S1SB C2SB H2SE . . 109.5 ?
    S1SB C2SB H2SF . . 109.5 ?
    H2SD C2SB H2SE . . 109.5 ?
    H2SD C2SB H2SF . . 109.5 ?
    H2SE C2SB H2SF . . 109.5 ?
loop_
    _geom_torsion_atom_site_label_1
    _geom_torsion_atom_site_label_2
    _geom_torsion_atom_site_label_3
    _geom_torsion_atom_site_label_4
    _geom_torsion_site_symmetry_1
    _geom_torsion_site_symmetry_2
    _geom_torsion_site_symmetry_3
    _geom_torsion_site_symmetry_4
    _geom_torsion
    _geom_torsion_publ_flag
    S1 C15 C16 C17 . . . . -178.56(19) ?
    S1 C20 C21 C22 . . . . 173.43(17) ?
    S1 C20 C25 C24 . . . . -173.98(16) ?
    F1 C14A C23 C22 . . . . 53.3(3) ?
    F1 C14A C23 C24 . . . . -126.9(2) ?
    F2 C14A C23 C22 . . . . -68.0(3) ?
    F2 C14A C23 C24 . . . . 111.8(3) ?
    F3 C14A C23 C22 . . . . 172.42(19) ?
    F3 C14A C23 C24 . . . . -7.8(3) ?
    O1 C13 C14 C15 . . . . 5.1(3) ?
    O1 C13 C14 C19 . . . . -170.1(2) ?
    O2 C13 C14 C15 . . . . -176.7(2) ?
    O2 C13 C14 C19 . . . . 8.1(3) ?
    C13 C14 C15 S1 . . . . 5.4(3) ?
    C13 C14 C15 C16 . . . . -172.93(19) ?
    C13 C14 C19 C18 . . . . 172.7(2) ?
    C14 C15 C16 C17 . . . . -0.3(3) ?
    C14A C23 C24 C25 . . . . 179.2(2) ?
    C15 S1 C20 C21 . . . . 113.10(17) ?
    C15 S1 C20 C25 . . . . -73.32(19) ?
    C15 C14 C19 C18 . . . . -2.6(4) ?
    C15 C16 C17 C18 . . . . -1.3(4) ?
    C16 C17 C18 C19 . . . . 0.9(5) ?
    C17 C18 C19 C14 . . . . 1.1(5) ?
    C19 C14 C15 S1 . . . . -179.52(18) ?
    C19 C14 C15 C16 . . . . 2.2(3) ?
    C20 S1 C15 C14 . . . . 177.34(16) ?
    C20 S1 C15 C16 . . . . -4.38(19) ?
    C20 C21 C22 C23 . . . . 0.5(3) ?
    C21 C20 C25 C24 . . . . -0.5(3) ?
    C21 C22 C23 C14A . . . . 179.9(2) ?
    C21 C22 C23 C24 . . . . 0.2(3) ?
    C22 C23 C24 C25 . . . . -1.0(3) ?
    C23 C24 C25 C20 . . . . 1.2(3) ?
    C25 C20 C21 C22 . . . . -0.4(3) ?
    Cl1 C10 C11 C12 . . . . -179.21(16) ?
    N1 C4 C5 C6 . . . . 76.0(2) ?
    N2 C2 C3 C4 . . . . -1.0(3) ?
    N2 C2 C3 C7 . . . . 178.32(17) ?
    N4 C2 C3 C4 . . . . 179.53(18) ?
    N4 C2 C3 C7 . . . . -1.2(3) ?
    C1 N1 C4 C3 . . . . 0.9(3) ?
    C1 N1 C4 C5 . . . . -177.64(17) ?
    C1 N2 C2 N4 . . . . -178.57(18) ?
    C1 N2 C2 C3 . . . . 1.9(3) ?
    C2 N2 C1 N1 . . . . -1.5(3) ?
    C2 N2 C1 N3 . . . . 178.96(18) ?
    C2 C3 C4 N1 . . . . -0.4(3) ?
    C2 C3 C4 C5 . . . . 177.92(17) ?
    C2 C3 C7 C8 . . . . 75.3(2) ?
    C2 C3 C7 C12 . . . . -101.2(2) ?
    C3 C4 C5 C6 . . . . -102.4(2) ?
    C3 C7 C8 C9 . . . . -176.74(19) ?
    C3 C7 C12 C11 . . . . 176.20(19) ?
    C4 N1 C1 N2 . . . . 0.1(3) ?
    C4 N1 C1 N3 . . . . 179.68(17) ?
    C4 C3 C7 C8 . . . . -105.4(2) ?
    C4 C3 C7 C12 . . . . 78.1(3) ?
    C7 C3 C4 N1 . . . . -179.68(17) ?
    C7 C3 C4 C5 . . . . -1.3(3) ?
    C7 C8 C9 C10 . . . . 0.8(3) ?
    C8 C7 C12 C11 . . . . -0.4(3) ?
    C8 C9 C10 Cl1 . . . . 178.69(16) ?
    C8 C9 C10 C11 . . . . -0.9(3) ?
    C9 C10 C11 C12 . . . . 0.4(3) ?
    C10 C11 C12 C7 . . . . 0.2(3) ?
    C12 C7 C8 C9 . . . . -0.2(3) ?
loop_
    _geom_hbond_atom_site_label_D
    _geom_hbond_atom_site_label_H
    _geom_hbond_atom_site_label_A
    _geom_hbond_site_symmetry_A
    _geom_hbond_distance_DH
    _geom_hbond_distance_HA
    _geom_hbond_distance_DA
    _geom_hbond_angle_DHA
    N1 H1 O1 . 0.88 1.79 2.674(2) 178
    N3 H3A O1SA 3_666 0.88 2.20 3.046(6) 162
    N3 H3A O1SB 3_666 0.88 2.13 2.97(2) 161
    N3 H3B O2 . 0.88 1.93 2.809(2) 176
    N4 H4A N2 3_566 0.88 2.15 3.030(2) 175
    N4 H4B O1SA 1_455 0.88 2.25 2.962(4) 138
    N4 H4B O1SB 1_455 0.88 2.06 2.740(16) 133
    C12 H12 F3 1_455 0.95 2.57 3.444(2) 153
    C2SA H2SB O2 2_655 0.98 2.44 3.376(6) 160
    C2SB H2SE F1 4_576 0.98 2.55 3.16(3) 120
    C2SB H2SF O2 2_655 0.98 2.47 3.21(2) 132
_shelx_hkl_checksum     13601
_shelx_res_checksum     48948
_shelx_res_file
;
TITL HSY-657 in P21/c
CELL 1.54184 12.742216 22.277293 11.176112 90 114.014 90
ZERR 4 0.000288 0.000337 0.000251 0 0.0027 0
LATT 1
SYMM -X,0.5+Y,0.5-Z
SFAC C H N O F S Cl
UNIT 112 112 16 12 12 8 4
EQIV $1 -X,1-Y,1-Z
EQIV $2 -1+X,+Y,+Z
EQIV $3 1-X,1-Y,1-Z
EQIV $4 1-X,0.5+Y,0.5-Z
EQIV $5 +X,1.5-Y,0.5+Z
ISOR 0.01 0.02 S1SA O1SA C1SA C2SA S1SB O1SB C1SB C2SB
EADP S1SA S1SB
EADP O1SA O1SB
EADP C1SA C1SB
EADP C2SA C2SB
L.S. 15
PLAN  15
TEMP -100(2)
HTAB N1 O1
HTAB N3 O2
HTAB N3 O1
HTAB N4 N2_$1
HTAB C12 F1_$2
HTAB C12 F3_$2
HTAB C5 O1_$3
HTAB C5 O2_$3
HTAB N3 O1SA_$3
HTAB N3 O1SB_$3
HTAB N4 O1SA_$2
HTAB N4 O1SB_$2
HTAB C1SA N3_$3
HTAB C2SA O2_$4
HTAB C2SB F1_$5
HTAB C2SB O2_$4
conf
bond $h
htab
MORE -1
fmap 2 53
acta 135
OMIT 1 0 2
OMIT 0 2 0
REM <HKL>I:/Manpreet-new%20600%20files/HSY-657-Yamuna-HB7223/HSY-657-hb7223/HS
REM Y-657.hkl</HKL>
WGHT    0.087200    1.245600
EXTI    0.000621
FVAR       3.22000   0.74870
S1    6    0.598567    0.476697    0.257210    11.00000    0.03395    0.02597 =
         0.03081   -0.00265    0.01685    0.00097
F1    5    0.881328    0.635794   -0.014917    11.00000    0.06474    0.04392 =
         0.09585    0.02164    0.04175   -0.00299
F2    5    0.857923    0.556283   -0.132759    11.00000    0.07605    0.12080 =
         0.03626   -0.01658    0.02871   -0.04811
F3    5    1.001855    0.563650    0.050333    11.00000    0.04028    0.05038 =
         0.06046   -0.00243    0.02539   -0.00968
O1    4    0.455765    0.445173    0.362538    11.00000    0.03742    0.02939 =
         0.04463   -0.00302    0.02541    0.00126
O2    4    0.406404    0.353357    0.400521    11.00000    0.04352    0.03403 =
         0.06266    0.00021    0.03274   -0.00347
C13   1    0.454972    0.388985    0.352646    11.00000    0.02456    0.03164 =
         0.03423   -0.00161    0.01132    0.00114
C14   1    0.515336    0.363312    0.272163    11.00000    0.02136    0.02947 =
         0.04044   -0.00215    0.01042    0.00330
C14A  1    0.889135    0.575746   -0.010479    11.00000    0.04328    0.04078 =
         0.03869   -0.00294    0.01652   -0.01194
C15   1    0.577658    0.398734    0.219079    11.00000    0.02159    0.02735 =
         0.03145   -0.00389    0.00703    0.00381
C16   1    0.619508    0.371579    0.133740    11.00000    0.02681    0.03898 =
         0.04271   -0.01111    0.01585    0.00012
AFIX  43
H16   2    0.661372    0.394908    0.096932    11.00000   -1.20000
AFIX   0
C17   1    0.600612    0.311541    0.102741    11.00000    0.03677    0.04695 =
         0.07594   -0.02601    0.03157   -0.00150
AFIX  43
H17   2    0.628239    0.294189    0.043440    11.00000   -1.20000
AFIX   0
C18   1    0.541781    0.276156    0.157032    11.00000    0.04766    0.03162 =
         0.11255   -0.02584    0.04673   -0.00613
AFIX  43
H18   2    0.529726    0.234647    0.136532    11.00000   -1.20000
AFIX   0
C19   1    0.500958    0.302668    0.241846    11.00000    0.03440    0.03210 =
         0.08136   -0.00792    0.03193   -0.00241
AFIX  43
H19   2    0.461780    0.278480    0.280555    11.00000   -1.20000
AFIX   0
C20   1    0.686077    0.499987    0.175037    11.00000    0.03078    0.02600 =
         0.02641   -0.00301    0.01173   -0.00111
C21   1    0.638170    0.539527    0.069981    11.00000    0.02877    0.03323 =
         0.03262    0.00217    0.00737    0.00021
AFIX  43
H21   2    0.559103    0.549736    0.038847    11.00000   -1.20000
AFIX   0
C22   1    0.704437    0.563938    0.010880    11.00000    0.03735    0.03651 =
         0.03019    0.00690    0.00574   -0.00277
AFIX  43
H22   2    0.671376    0.591121   -0.060174    11.00000   -1.20000
AFIX   0
C23   1    0.819710    0.548618    0.055666    11.00000    0.03463    0.03020 =
         0.02718   -0.00662    0.01048   -0.00887
C24   1    0.868248    0.508834    0.159141    11.00000    0.02836    0.03760 =
         0.03121   -0.00315    0.01022    0.00059
AFIX  43
H24   2    0.946867    0.497925    0.188648    11.00000   -1.20000
AFIX   0
C25   1    0.801551    0.485079    0.219266    11.00000    0.03302    0.03426 =
         0.02590    0.00319    0.01045    0.00502
AFIX  43
H25   2    0.835036    0.458414    0.291231    11.00000   -1.20000
AFIX   0
CL1   7    0.081257    0.855450    0.337953    11.00000    0.06090    0.02170 =
         0.08341   -0.00014    0.04348    0.00478
N1    3    0.284975    0.502849    0.394668    11.00000    0.02523    0.02317 =
         0.02681   -0.00127    0.01433   -0.00054
AFIX  43
H1    2    0.341003    0.484543    0.382405    11.00000   -1.20000
AFIX   0
N2    3    0.125444    0.495107    0.449314    11.00000    0.02488    0.02442 =
         0.03020    0.00212    0.01381   -0.00236
N3    3    0.228721    0.411306    0.442988    11.00000    0.03830    0.02284 =
         0.05144    0.00485    0.02891    0.00078
AFIX  93
H3A   2    0.182568    0.388832    0.464965    11.00000   -1.20000
H3B   2    0.285893    0.394747    0.429953    11.00000   -1.20000
AFIX   0
N4    3    0.027476    0.579110    0.459600    11.00000    0.02879    0.02400 =
         0.04510    0.00372    0.02217   -0.00004
AFIX  93
H4A   2   -0.017598    0.555982    0.481940    11.00000   -1.20000
H4B   2    0.015963    0.618142    0.452497    11.00000   -1.20000
AFIX   0
C1    1    0.212098    0.470188    0.429499    11.00000    0.02514    0.02380 =
         0.02405   -0.00062    0.01010   -0.00212
C2    1    0.112923    0.555097    0.436590    11.00000    0.02408    0.02524 =
         0.02340    0.00039    0.00962   -0.00285
C3    1    0.187156    0.592040    0.398948    11.00000    0.02594    0.02426 =
         0.02277    0.00021    0.01055   -0.00287
C4    1    0.273219    0.563448    0.378264    11.00000    0.02529    0.02517 =
         0.02079   -0.00233    0.01051   -0.00462
C5    1    0.356772    0.593680    0.334428    11.00000    0.03052    0.02721 =
         0.03489   -0.00176    0.01966   -0.00572
AFIX  23
H5A   2    0.434929    0.578046    0.386511    11.00000   -1.20000
H5B   2    0.357230    0.637316    0.351407    11.00000   -1.20000
AFIX   0
C6    1    0.327074    0.583583    0.188709    11.00000    0.04368    0.04876 =
         0.03442    0.00521    0.02347   -0.00305
AFIX 137
H6A   2    0.329893    0.540549    0.172063    11.00000   -1.50000
H6B   2    0.382661    0.604858    0.164110    11.00000   -1.50000
H6C   2    0.249659    0.598879    0.136687    11.00000   -1.50000
AFIX   0
C7    1    0.165933    0.657880    0.383314    11.00000    0.02438    0.02275 =
         0.03227   -0.00123    0.01674   -0.00359
C8    1    0.195772    0.694724    0.493066    11.00000    0.03687    0.03027 =
         0.03016   -0.00215    0.01774   -0.00626
AFIX  43
H8    2    0.233444    0.677984    0.578167    11.00000   -1.20000
AFIX   0
C9    1    0.170963    0.755570    0.479131    11.00000    0.04526    0.02720 =
         0.04182   -0.01107    0.02715   -0.00952
AFIX  43
H9    2    0.192293    0.780623    0.554130    11.00000   -1.20000
AFIX   0
C10   1    0.115061    0.779344    0.355415    11.00000    0.03507    0.02076 =
         0.05275   -0.00150    0.02892   -0.00143
C11   1    0.084316    0.744041    0.244152    11.00000    0.03776    0.02789 =
         0.03855    0.00606    0.01846    0.00445
AFIX  43
H11   2    0.046211    0.760995    0.159326    11.00000   -1.20000
AFIX   0
C12   1    0.110638    0.683250    0.259837    11.00000    0.03608    0.02485 =
         0.03020   -0.00317    0.01553   -0.00019
AFIX  43
H12   2    0.090388    0.658503    0.184507    11.00000   -1.20000
AFIX   0
PART 1
S1SA  6    0.777317    0.718830    0.366754    21.00000    0.03630    0.02997 =
         0.04991    0.00113    0.01682    0.00427
O1SA  4    0.883481    0.684420    0.453433    21.00000    0.03743    0.02714 =
         0.05379    0.00445    0.01213    0.00234
C1SA  1    0.675962    0.665214    0.271030    21.00000    0.06719    0.04283 =
         0.07780   -0.00319   -0.01088   -0.01191
AFIX 137
H1SA  2    0.641370    0.645487    0.324587    21.00000   -1.50000
H1SB  2    0.714374    0.635149    0.238881    21.00000   -1.50000
H1SC  2    0.615858    0.685234    0.196468    21.00000   -1.50000
AFIX   0
C2SA  1    0.808541    0.753768    0.240671    21.00000    0.06279    0.07281 =
         0.07971    0.03286    0.04135    0.01756
AFIX 137
H2SA  2    0.872491    0.781947    0.280264    21.00000   -1.50000
H2SB  2    0.740543    0.775503    0.180889    21.00000   -1.50000
H2SC  2    0.829679    0.722976    0.191851    21.00000   -1.50000
AFIX   0
SAME 0.02 0.04 S1SA > C2SA
PART 0
PART 2
S1SB  6    0.807997    0.683085    0.287290   -21.00000    0.03630    0.02997 =
         0.04991    0.00113    0.01682    0.00427
O1SB  4    0.876504    0.671436    0.428420   -21.00000    0.03743    0.02714 =
         0.05379    0.00445    0.01213    0.00234
C1SB  1    0.663596    0.666911    0.259903   -21.00000    0.06719    0.04283 =
         0.07780   -0.00319   -0.01088   -0.01191
AFIX 137
H1SD  2    0.656920    0.624461    0.278733   -21.00000   -1.50000
H1SE  2    0.613223    0.675404    0.168338   -21.00000   -1.50000
H1SF  2    0.640920    0.691938    0.317519   -21.00000   -1.50000
AFIX   0
C2SB  1    0.794360    0.762458    0.269698   -21.00000    0.06279    0.07281 =
         0.07971    0.03286    0.04135    0.01756
AFIX 137
H2SD  2    0.868665    0.779911    0.282032   -21.00000   -1.50000
H2SE  2    0.769699    0.778819    0.335494   -21.00000   -1.50000
H2SF  2    0.737206    0.772347    0.181881   -21.00000   -1.50000
AFIX   0
HKLF 4
REM  HSY-657 in P21/c
REM R1 =  0.0486 for    4889 Fo > 4sig(Fo)  and  0.0542 for all    5571 data
REM    389 parameters refined using     54 restraints
END
WGHT      0.0872      1.2457
REM Instructions for potential hydrogen bonds
HTAB N1 O1
HTAB N3 S1SA_$3
HTAB N3 O1SA_$3
HTAB N3 O1SB_$3
HTAB N3 O2
HTAB N4 N2_$1
HTAB N4 O1SA_$2
HTAB N4 S1SB_$2
HTAB N4 O1SB_$2
HTAB C5 O1_$3
EQIV $6 x+1, y, z
HTAB C2SA Cl1_$6
HTAB C2SA O2_$4
HTAB C2SB F1_$5
HTAB C2SB O2_$4
REM Highest difference peak  0.717,  deepest hole -0.407,  1-sigma level  0.064
Q1    1   0.8586  0.7347  0.3815  11.00000  0.05    0.72
Q2    1   0.7772  0.6582  0.2664  11.00000  0.05    0.48
Q3    1   0.6548  0.4909  0.2252  11.00000  0.05    0.33
Q4    1   0.8573  0.5612  0.0379  11.00000  0.05    0.32
Q5    1   0.3190  0.5793  0.3526  11.00000  0.05    0.31
Q6    1   0.1641  0.5737  0.4309  11.00000  0.05    0.30
Q7    1   0.7775  0.7175  0.2059  11.00000  0.05    0.30
Q8    1   0.5637  0.3805  0.2724  11.00000  0.05    0.29
Q9    1   0.4819  0.3776  0.2985  11.00000  0.05    0.29
Q10   1   0.8177  0.7176  0.3039  11.00000  0.05    0.28
Q11   1   0.2198  0.5791  0.3751  11.00000  0.05    0.27
Q12   1   0.7723  0.5625  0.0452  11.00000  0.05    0.26
Q13   1   0.8410  0.4987  0.1959  11.00000  0.05    0.25
Q14   1   0.7424  0.4994  0.2109  11.00000  0.05    0.25
Q15   1   0.8304  0.6172 -0.0928  11.00000  0.05    0.24
;
