# Supplementary material for: Pyrimethaminium 2-{[4-(tri­fluoro­meth­yl)phen­yl]sulfan­yl}benzoate dimethyl sulfoxide monosolvate
Source: Acta Crystallogr Sect E Struct Rep Online. 2014 May 17;70(Pt 6):o683–4. doi: 10.1107/S1600536814010411 (PMC4051059; doi:10.1107/S1600536814010411)
Supplement: Supplementary file 2 [file e-70-0o683-Isup2.hkl]

#
# h,k,l, Fc-squared, Fo-squared, sigma(Fo-squared), status flag
#
data_I
_shelx_refln_list_code          4
_shelx_F_calc_maximum      215.40
_exptl_crystal_F_000      1296.00
_reflns_d_resolution_high  0.8135

loop_
 _space_group_symop_operation_xyz
 'x, y, z'
 '-x, y+1/2, -z+1/2'
 '-x, -y, -z'
 'x, -y-1/2, z-1/2'

_cell_length_a    12.7422
_cell_length_b    22.2773
_cell_length_c    11.1761
_cell_angle_alpha  90.000
_cell_angle_beta  114.014
_cell_angle_gamma  90.000

_shelx_F_squared_multiplier     1.000

loop_
 _refln_index_h
 _refln_index_k
 _refln_index_l
 _refln_F_squared_calc
 _refln_F_squared_meas
 _refln_F_squared_sigma
 _refln_observed_status
   1   0   0       4123.40       4034.22        42.16 o
   2   0   0       2161.54       2215.76        50.56 o
   3   0   0      22907.05      23259.20       319.93 o
   4   0   0      20362.66      20014.88       533.36 o
   5   0   0        422.69        444.81        24.65 o
   6   0   0        238.06        161.30        10.32 o
   7   0   0         64.08        117.45        11.30 o
   8   0   0        452.29        594.22        66.41 o
   9   0   0       1246.06       1301.56        37.17 o
  10   0   0       5141.65       4788.45        95.98 o
  11   0   0          3.53          3.88         4.62 o
  12   0   0        270.33        247.68        16.72 o
  13   0   0         62.87         58.59        12.03 o
  14   0   0         38.21         45.17         8.84 o
   1   1   0         17.19         15.35         1.18 o
   2   1   0        235.48        225.10        10.50 o
   3   1   0      16643.70      16041.44       159.81 o
   4   1   0       2835.84       3057.33        38.18 o
   5   1   0         32.70         29.06         3.65 o
   6   1   0        111.60        131.15         7.15 o
   7   1   0         47.82         66.22         7.52 o
   8   1   0        210.34        181.86        20.13 o
   9   1   0        233.57        273.01        11.83 o
  10   1   0       2047.50       2115.14        32.50 o
  11   1   0         79.02         68.45         6.59 o
  12   1   0        126.08        144.19         9.11 o
  13   1   0        502.91        550.05        23.63 o
  14   1   0          2.06          0.40         3.08 o
   1   2   0       1500.58       1752.42        27.68 o
   2   2   0        803.93        893.66        13.30 o
   3   2   0      14087.49      13687.55       309.15 o
   4   2   0        528.92        476.54        12.79 o
   5   2   0        309.16        403.12        13.55 o
   6   2   0        479.29        598.16        15.82 o
   7   2   0       6874.02       7305.75       100.06 o
   8   2   0        255.69        230.68        16.32 o
   9   2   0         61.54         55.98         6.50 o
  10   2   0         52.07         38.57         4.78 o
  11   2   0         22.20         20.06         3.61 o
  12   2   0        227.63        198.38        12.45 o
  13   2   0         32.91         44.65         5.77 o
  14   2   0          0.87         -1.76         3.06 o
   1   3   0          5.17         16.25         2.66 o
   2   3   0       5736.95       5861.40        66.48 o
   3   3   0       1624.99       1733.95        36.44 o
   4   3   0       1555.65       1832.69        63.31 o
   5   3   0        185.80        153.12         9.89 o
   6   3   0       7139.60       7151.05       184.36 o
   7   3   0        141.87        185.59        13.51 o
   8   3   0        178.03        261.85        17.52 o
   9   3   0        219.74        195.27        11.80 o
  10   3   0         83.81         67.13         7.33 o
  11   3   0          7.79          6.04         3.18 o
  12   3   0          2.01         -4.03         4.15 o
  13   3   0        109.10        107.11         8.42 o
  14   3   0        119.27        122.94         9.31 o
   0   4   0       1764.49       1878.90       636.30 o
   1   4   0        441.24        505.42        26.23 o
   2   4   0      11180.61       9721.38       231.00 o
   3   4   0       3820.31       3425.52       105.94 o
   4   4   0        391.32        365.71        16.60 o
   5   4   0       1085.93        867.66        24.67 o
   6   4   0         87.53         80.53         7.02 o
   7   4   0        323.91        437.86        20.78 o
   8   4   0          2.76          3.41         6.91 o
   9   4   0          5.62         10.55         4.10 o
  10   4   0        407.11        378.99        21.55 o
  11   4   0        471.98        488.84        19.94 o
  12   4   0        517.09        542.32        20.33 o
  13   4   0          0.65         -1.73         3.26 o
  14   4   0          5.51          0.45         3.85 o
   1   5   0       1437.96       1467.98        82.62 o
   2   5   0       5523.17       5600.27       129.15 o
   3   5   0       1458.81       1433.81        54.18 o
   4   5   0        423.05        455.73        15.44 o
   5   5   0        216.12        227.60        14.08 o
   6   5   0        323.36        310.78        13.37 o
   7   5   0        612.13        660.94        23.79 o
   8   5   0       2458.66       2360.91        54.86 o
   9   5   0         52.67         59.28         8.47 o
  10   5   0        554.06        523.04        25.57 o
  11   5   0        104.69        107.01        12.44 o
  12   5   0        143.60        161.87        11.27 o
  13   5   0        310.86        297.13        11.95 o
   0   6   0         38.10         60.12         9.03 o
   1   6   0        405.45        410.97        16.02 o
   2   6   0          4.57          4.52         1.96 o
   3   6   0        226.08        233.83         9.60 o
   4   6   0      12501.05      11394.55       383.31 o
   5   6   0       2312.22       2477.79        73.53 o
   6   6   0       1545.52       1582.78        37.80 o
   7   6   0          0.60          7.28         3.51 o
   8   6   0        102.68        117.86        13.92 o
   9   6   0       1055.37       1093.54        36.56 o
  10   6   0       1147.62       1065.01        61.31 o
  11   6   0        800.35        730.81        30.14 o
  12   6   0          1.87         -0.32         2.90 o
  13   6   0         10.67          6.31         3.06 o
   1   7   0       1386.76       1560.90        41.19 o
   2   7   0         35.99         40.95         6.99 o
   3   7   0        862.74       1106.57        38.50 o
   4   7   0        418.96        394.55        21.73 o
   5   7   0       1649.55       1813.01        46.54 o
   6   7   0        216.63        193.66        11.32 o
   7   7   0       1806.69       1824.67        58.19 o
   8   7   0        466.83        437.91        17.31 o
   9   7   0        313.20        301.38        15.81 o
  10   7   0         26.51         27.10         6.88 o
  11   7   0        150.67        173.51        14.95 o
  12   7   0        372.83        364.06        13.98 o
  13   7   0        136.85        128.39         7.74 o
   0   8   0         59.74         57.51         6.60 o
   1   8   0        899.17       1055.89        18.80 o
   2   8   0         21.56         24.05         3.10 o
   3   8   0         37.93         48.83         4.15 o
   4   8   0       2460.20       2511.15        61.92 o
   5   8   0        369.16        378.05        17.80 o
   6   8   0       1997.23       1810.57        35.53 o
   7   8   0        362.38        363.65        20.33 o
   8   8   0        396.69        395.75        17.93 o
   9   8   0        489.10        488.78        22.13 o
  10   8   0          0.32          0.32         6.53 o
  11   8   0        133.56        110.98        12.51 o
  12   8   0          2.35          6.61         3.07 o
  13   8   0        225.61        217.71         9.58 o
   1   9   0         25.26          9.41         4.05 o
   2   9   0       1178.22       1205.82        23.99 o
   3   9   0       1131.40       1223.22        45.03 o
   4   9   0        194.43        228.31        13.25 o
   5   9   0       1158.08       1278.48        42.61 o
   6   9   0          3.42          7.00         3.93 o
   7   9   0        722.92        714.51        32.54 o
   8   9   0         38.20         32.76         6.89 o
   9   9   0        612.89        627.37        26.22 o
  10   9   0        839.92        811.51        33.27 o
  11   9   0         12.09          5.09         6.44 o
  12   9   0        666.73        644.40        19.17 o
  13   9   0        246.28        290.46        10.51 o
   0  10   0       1089.06       1588.28        55.31 o
   1  10   0       3976.00       4042.22       117.86 o
   2  10   0       4130.27       4339.72        63.35 o
   3  10   0         32.08         31.53         5.00 o
   4  10   0        869.57        782.06        41.50 o
   5  10   0        435.39        434.71        23.03 o
   6  10   0        121.30        151.04        12.81 o
   7  10   0          0.69          3.91         3.28 o
   8  10   0         76.99         59.55         9.69 o
   9  10   0        299.24        284.92        16.27 o
  10  10   0         16.15         14.53         7.98 o
  11  10   0        911.08        880.53        34.18 o
  12  10   0        385.36        365.16        13.48 o
  13  10   0        269.11        250.14        10.52 o
   1  11   0        171.65        205.85        12.04 o
   2  11   0       9247.02      10214.60       403.90 o
   3  11   0        791.05        634.53        29.07 o
   4  11   0       2437.19       2658.61        85.06 o
   5  11   0        387.21        319.75        20.53 o
   6  11   0         61.08         75.45         9.13 o
   7  11   0        299.41        338.56        21.10 o
   8  11   0       1232.48       1065.28        39.00 o
   9  11   0        563.29        513.32        22.18 o
  10  11   0         31.32         32.30         6.11 o
  11  11   0        320.85        334.48        17.06 o
  12  11   0         98.62         94.25         6.90 o
  13  11   0         85.43         72.03         9.82 o
   0  12   0        980.52       1424.06       144.05 o
   1  12   0       2885.11       3933.67        94.72 o
   2  12   0       1797.06       1976.25        39.94 o
   3  12   0       1220.44       1245.44        68.07 o
   4  12   0         71.23         64.39         9.04 o
   5  12   0        307.18        321.45        24.09 o
   6  12   0        535.76        511.89        27.58 o
   7  12   0        705.22        697.63        30.91 o
   8  12   0        521.30        494.93        26.73 o
   9  12   0          5.59          3.20         3.87 o
  10  12   0          0.55          0.08         4.45 o
  11  12   0          1.41          0.62         4.15 o
  12  12   0         61.34         56.80         6.06 o
   1  13   0       1783.53       1971.52        56.79 o
   2  13   0       1980.65       1954.90        88.35 o
   3  13   0        283.88        347.85        20.19 o
   4  13   0       3166.94       2854.96        70.93 o
   5  13   0         17.54         39.51         9.10 o
   6  13   0        608.27        577.90        28.84 o
   7  13   0          1.67          7.43         4.09 o
   8  13   0       1045.37        847.97        28.71 o
   9  13   0        453.75        449.08        17.81 o
  10  13   0         51.59         40.42         6.48 o
  11  13   0         31.93         17.11         5.56 o
  12  13   0         51.13         53.89         4.65 o
   0  14   0       5588.64       6863.21      1091.61 o
   1  14   0       2682.05       2850.07       180.36 o
   2  14   0        109.30         98.35        13.33 o
   3  14   0        245.07        282.33        22.50 o
   4  14   0        751.56        783.74        38.69 o
   5  14   0       3129.69       3003.00        76.92 o
   6  14   0        136.70        140.88         8.81 o
   7  14   0         60.28         40.55         7.02 o
   8  14   0        259.41        214.62        14.69 o
   9  14   0         81.27         88.64         8.19 o
  10  14   0         58.13         63.65         9.36 o
  11  14   0         66.62         66.04         6.49 o
  12  14   0         16.08         11.97         2.40 o
   1  15   0        318.40        403.93        26.78 o
   2  15   0         75.07         89.66        13.06 o
   3  15   0       2786.76       3004.51        77.86 o
   4  15   0          1.14          3.26         3.95 o
   5  15   0          4.32          5.85         3.45 o
   6  15   0          7.13         12.31         3.49 o
   7  15   0       1289.45       1205.57        41.66 o
   8  15   0         45.20         50.50         8.94 o
   9  15   0        147.29        124.80        10.51 o
  10  15   0        979.87        956.10        32.61 o
  11  15   0          1.73          1.81         2.43 o
   0  16   0        115.88        160.86        30.11 o
   1  16   0       1177.28       1334.88        80.99 o
   2  16   0        218.95        232.38        21.13 o
   3  16   0         20.91          8.81         4.98 o
   4  16   0          1.50          0.27         2.94 o
   5  16   0       3150.91       3322.93        48.40 o
   6  16   0        831.77        820.46        26.21 o
   7  16   0       1705.29       1834.85       103.90 o
   8  16   0        167.85        172.64        15.38 o
   9  16   0         39.70         46.83         6.65 o
  10  16   0        162.53        176.28         9.14 o
  11  16   0        434.23        453.10        12.15 o
   1  17   0       1020.87       1096.34        32.16 o
   2  17   0       1130.94       1171.59        27.82 o
   3  17   0         72.79         84.17         7.24 o
   4  17   0        144.51        173.18        12.16 o
   5  17   0        809.01        790.95        26.59 o
   6  17   0       1982.71       2190.82        53.32 o
   7  17   0          2.38         10.98         5.42 o
   8  17   0         49.30         66.37         7.95 o
   9  17   0         88.48         81.16         6.07 o
  10  17   0        130.12        109.53         6.84 o
  11  17   0         87.44        100.20        10.88 o
   0  18   0        586.96        533.91        19.22 o
   1  18   0         29.97         33.59         6.02 o
   2  18   0        698.73        662.79        19.39 o
   3  18   0         16.15         26.63         4.59 o
   4  18   0       1054.64       1008.08        25.19 o
   5  18   0        691.70        699.45        21.29 o
   6  18   0        465.02        486.48        21.81 o
   7  18   0       1675.63       1771.70        41.76 o
   8  18   0          5.54          3.59         3.33 o
   9  18   0        794.61        914.78        22.58 o
  10  18   0        758.51        809.98        19.65 o
   1  19   0        453.36        388.56        21.02 o
   2  19   0       1271.81       1345.87        40.33 o
   3  19   0        153.99        144.18         9.35 o
   4  19   0        280.70        290.87        13.22 o
   5  19   0          7.96         16.56         5.00 o
   6  19   0          1.35          2.98         3.23 o
   7  19   0        241.52        250.11        12.55 o
   8  19   0        556.76        670.35        17.96 o
   9  19   0        154.19        154.25         7.70 o
  10  19   0         15.71          7.30         3.70 o
   0  20   0        272.38        229.35        23.87 o
   1  20   0        180.87        172.36        11.45 o
   2  20   0         14.41         15.98         4.48 o
   3  20   0        144.82        127.63         8.70 o
   4  20   0         27.34         28.42         5.89 o
   5  20   0       1179.59       1279.70        27.86 o
   6  20   0        124.99        123.72         8.47 o
   7  20   0          0.42          3.32         3.44 o
   8  20   0        538.54        571.92        18.44 o
   9  20   0        149.94        165.66         9.08 o
   1  21   0        594.82        511.85        19.42 o
   2  21   0        817.78        776.14        24.33 o
   3  21   0        417.01        369.03        14.19 o
   4  21   0         18.72         13.54         4.38 o
   5  21   0          0.29         -0.10         3.00 o
   6  21   0        505.79        520.41        16.16 o
   7  21   0        135.83        157.98         9.96 o
   8  21   0         30.61         32.13         3.84 o
   9  21   0        272.43        280.16        17.10 o
   0  22   0        909.16        864.73        51.86 o
   1  22   0        386.72        388.77        25.33 o
   2  22   0        151.55        190.67        11.66 o
   3  22   0        301.78        303.31        14.79 o
   4  22   0        143.72        139.44         9.99 o
   5  22   0        823.39        850.15        23.57 o
   6  22   0          7.47          6.08         2.30 o
   7  22   0        236.35        236.70        11.00 o
   8  22   0         59.30         61.22         5.06 o
   1  23   0         43.16         29.14         4.94 o
   2  23   0          5.18          1.40         3.76 o
   3  23   0        100.57         98.86         8.20 o
   4  23   0        434.09        405.02        13.63 o
   5  23   0         92.44        106.35         6.80 o
   6  23   0          4.22          1.97         2.16 o
   7  23   0         81.97         58.02         5.07 o
   0  24   0       1329.78       1222.14        36.96 o
   1  24   0         15.44         11.28         3.73 o
   2  24   0        726.17        686.42        20.75 o
   3  24   0         65.66         61.83         9.39 o
   4  24   0        139.32        153.42         9.22 o
   5  24   0         57.50         72.04         5.12 o
   6  24   0       1192.28       1309.65        50.17 o
   1  25   0         58.33         72.96         6.31 o
   2  25   0         82.64         71.69         7.28 o
   3  25   0        190.57        179.63         7.97 o
   4  25   0          5.32          6.30         2.13 o
   5  25   0         79.28         90.92         4.55 o
   0  26   0        218.12        200.20        16.63 o
   1  26   0         72.09         59.96         6.09 o
   2  26   0          0.90          3.25         1.82 o
   3  26   0         38.38         33.89         3.25 o
   4  26   0         38.58         32.12         3.48 o
   1  27   0          6.50          4.32         2.47 o
   2  27   0          5.79          1.04         2.95 o
 -14   1   1        166.94        177.73        12.88 o
 -13   1   1         19.45         38.57        13.29 o
 -12   1   1       2102.57       1986.04        51.01 o
 -11   1   1          4.94         -0.67         3.28 o
 -10   1   1         98.53         84.11         8.33 o
  -9   1   1       1574.87       1580.24        68.82 o
  -8   1   1         32.38         53.77         8.17 o
  -7   1   1       1677.71       1717.19        43.08 o
  -6   1   1        613.89        539.30        26.22 o
  -5   1   1        728.43        653.49        15.60 o
  -4   1   1       3600.52       3422.85        53.75 o
  -3   1   1        208.38        164.29        11.21 o
  -2   1   1       6625.82       5360.38       266.02 o
  -1   1   1        391.24        379.00         9.98 o
   0   1   1        532.81        631.96        10.11 o
   1   1   1       2196.16       2439.26        40.76 o
   2   1   1          5.82         36.65         4.43 o
   3   1   1      12937.59      13209.51       141.81 o
   4   1   1       5333.16       5171.91        39.15 o
   5   1   1        521.41        544.75        12.31 o
   6   1   1       5604.02       5985.93        88.57 o
   7   1   1        583.30        593.84        45.39 o
   8   1   1        402.77        364.41        44.92 o
   9   1   1       1566.06       1519.80        30.20 o
  10   1   1         51.65         49.51         5.81 o
  11   1   1        167.53        153.51         9.65 o
  12   1   1         50.55         49.42         5.55 o
  13   1   1        636.49        705.61        16.76 o
 -14   2   1        106.90        109.40        10.17 o
 -13   2   1        176.61        187.98        15.35 o
 -12   2   1        323.80        308.17        17.02 o
 -11   2   1        364.17        367.11        17.04 o
 -10   2   1        252.28        239.13        16.68 o
  -9   2   1       1403.89       1440.07        49.56 o
  -8   2   1        973.41       1103.45        30.77 o
  -7   2   1       1121.20       1555.03        68.37 o
  -6   2   1       2315.04       2732.67        43.47 o
  -5   2   1       3266.77       3575.68        44.34 o
  -4   2   1        883.65        868.77        20.20 o
  -3   2   1       1722.50       1310.56        66.69 o
  -2   2   1       3328.77       3698.98       331.28 o
  -1   2   1      11059.10      12290.32       460.44 o
   0   2   1       4448.85       4444.76       196.49 o
   1   2   1       4138.42       4596.52       143.37 o
   2   2   1      46396.47      42673.05       945.87 o
   3   2   1       8525.67       9040.81       163.05 o
   4   2   1        228.39        236.68         9.56 o
   5   2   1       3731.56       3809.87        49.72 o
   6   2   1       5903.24       6241.22        96.90 o
   7   2   1        547.62        619.34        29.33 o
   8   2   1        538.58        565.25        47.88 o
   9   2   1         51.23         52.75         6.60 o
  10   2   1          8.48         12.70         3.58 o
  11   2   1         13.19          5.26         3.20 o
  12   2   1        725.43        735.62        19.59 o
  13   2   1        180.44        171.95         9.77 o
 -14   3   1         21.63         39.51         6.47 o
 -13   3   1        175.72        185.08        14.59 o
 -12   3   1        226.07        219.27        13.32 o
 -11   3   1         32.46         29.04         6.21 o
 -10   3   1        234.60        253.65        17.34 o
  -9   3   1        194.49        204.73        14.89 o
  -8   3   1       3546.59       3912.98        80.15 o
  -7   3   1        113.54         75.54         8.20 o
  -6   3   1        728.62        927.11        34.25 o
  -5   3   1      11784.03      13002.25       346.23 o
  -4   3   1       5720.73       4993.64        68.22 o
  -3   3   1        899.04        948.87        24.38 o
  -2   3   1         13.23         31.04         4.06 o
  -1   3   1        106.90        130.05         8.16 o
   0   3   1        261.34        326.16        10.01 o
   1   3   1        694.56        710.81        16.31 o
   2   3   1       5934.82       6402.34       127.85 o
   3   3   1          1.45          3.61         2.00 o
   4   3   1        981.77       1141.16        23.32 o
   5   3   1        330.56        252.36        10.87 o
   6   3   1       3755.44       4424.98        67.19 o
   7   3   1        117.13         61.71         8.95 o
   8   3   1       1082.06        999.74        47.14 o
   9   3   1         25.14         39.40         5.93 o
  10   3   1         31.34         22.13         3.91 o
  11   3   1          2.06          5.09         3.25 o
  12   3   1          4.12          9.04         3.34 o
  13   3   1        139.94        152.97         7.93 o
 -14   4   1          2.79         -0.89         3.16 o
 -13   4   1         37.80         47.31         6.34 o
 -12   4   1        501.68        493.00        17.12 o
 -11   4   1       1268.54       1232.94        86.83 o
 -10   4   1          6.09         16.67         6.32 o
  -9   4   1        374.94        345.45        16.81 o
  -8   4   1       1087.82       1358.36        39.61 o
  -7   4   1       2679.31       2605.07        56.61 o
  -6   4   1          9.73          7.51         2.93 o
  -5   4   1       6442.24       7562.44       306.76 o
  -4   4   1       5162.73       5505.82       102.73 o
  -3   4   1      22979.09      24071.55       215.37 o
  -2   4   1       8931.04       8657.21        95.29 o
  -1   4   1      12032.02      12544.29       334.46 o
   0   4   1        392.09        434.99        19.69 o
   1   4   1      13179.07      12672.19       269.08 o
   2   4   1         57.82         65.02         3.43 o
   3   4   1        177.58        209.96         7.28 o
   4   4   1         94.57        140.63         7.80 o
   5   4   1        225.09        180.08         9.54 o
   6   4   1       1191.64       1433.44        33.46 o
   7   4   1        307.94        249.31        19.21 o
   8   4   1          2.18         14.75         7.29 o
   9   4   1        325.06        330.52        13.77 o
  10   4   1         13.29         14.02         4.20 o
  11   4   1          1.63          4.87         3.41 o
  12   4   1         13.15         11.02         3.41 o
  13   4   1         84.68         77.80         5.70 o
 -14   5   1         28.19         29.97         4.81 o
 -13   5   1         13.21         19.04         4.29 o
 -12   5   1        442.07        466.21        19.29 o
 -11   5   1         46.32         29.44         7.26 o
 -10   5   1       1451.21       1347.80        41.84 o
  -9   5   1        229.47        237.96        19.74 o
  -8   5   1         48.03         45.42         7.56 o
  -7   5   1        358.93        545.59        24.31 o
  -6   5   1        763.22        836.61        22.67 o
  -5   5   1       2325.60       2615.36        47.11 o
  -4   5   1       5383.67       5352.36       211.81 o
  -3   5   1        167.80        217.91        17.41 o
  -2   5   1       8510.60       7288.32        73.34 o
  -1   5   1      37687.69      34286.75       361.79 o
   0   5   1       1563.76       1690.89        92.14 o
   1   5   1       4723.75       4857.96       151.96 o
   2   5   1         21.43         16.02         2.21 o
   3   5   1        797.47        916.81        14.77 o
   4   5   1        526.23        495.62        15.05 o
   5   5   1        176.26        153.85         9.15 o
   6   5   1       1542.33       1533.11        45.68 o
   7   5   1          2.11         13.02         6.21 o
   8   5   1        357.97        345.26        13.63 o
   9   5   1        299.87        265.29        12.48 o
  10   5   1         19.02         22.02         4.93 o
  11   5   1        303.55        302.82        13.25 o
  12   5   1         16.91         19.74         4.28 o
  13   5   1         31.63         28.65         3.58 o
 -14   6   1        131.96        123.59         8.23 o
 -13   6   1         47.22         54.91         6.62 o
 -12   6   1         97.92         95.79         9.01 o
 -11   6   1         67.84         71.27        10.43 o
 -10   6   1        855.15        777.94        31.70 o
  -9   6   1         14.63          9.47         4.19 o
  -8   6   1        432.68        455.15        20.81 o
  -7   6   1       1012.51        939.88        31.91 o
  -6   6   1        341.16        341.37        20.69 o
  -5   6   1       1347.04       1560.60        36.88 o
  -4   6   1       2004.93       2306.36        87.50 o
  -3   6   1       1474.12       1213.40        33.99 o
  -2   6   1       1599.04       1854.63        41.82 o
  -1   6   1       7504.25       7555.01       142.41 o
   0   6   1        650.30        760.27        12.53 o
   1   6   1       1390.84       1553.60        38.82 o
   2   6   1        283.04        334.95        14.14 o
   3   6   1         10.28          9.29         2.83 o
   4   6   1         67.00         94.56         7.57 o
   5   6   1        130.64        150.39        12.05 o
   6   6   1        477.09        488.39        20.12 o
   7   6   1        548.03        480.73        23.80 o
   8   6   1        543.16        508.74        15.49 o
   9   6   1        754.08        690.64        20.55 o
  10   6   1        410.67        412.93        15.85 o
  11   6   1        283.38        278.01        12.89 o
  12   6   1        104.38         93.98         7.28 o
  13   6   1          1.39          3.68         2.06 o
 -14   7   1         14.22         24.08         3.96 o
 -13   7   1        136.29        147.19        10.07 o
 -12   7   1          7.61          6.93         5.04 o
 -11   7   1          9.33         16.65        15.96 o
 -10   7   1        104.87         70.78        10.27 o
  -9   7   1        896.64        886.38        33.67 o
  -8   7   1          3.54          5.04         3.51 o
  -7   7   1       4743.09       4963.71        84.83 o
  -6   7   1       1406.19       1401.06        69.56 o
  -5   7   1          0.84         10.96         3.84 o
  -4   7   1        721.35        831.80        26.19 o
  -3   7   1       7729.25       8197.02       411.13 o
  -2   7   1        253.03        192.11        12.51 o
  -1   7   1        838.05        905.76        33.54 o
   0   7   1         31.60         30.98         5.45 o
   1   7   1      10418.71      10976.36       305.24 o
   2   7   1         84.28         79.51         5.55 o
   3   7   1       1417.10       1391.55        36.07 o
   4   7   1       3621.96       3838.29        70.35 o
   5   7   1        118.46         94.71         7.63 o
   6   7   1       1586.91       1393.59        34.86 o
   7   7   1       1956.52       1988.28        51.90 o
   8   7   1         91.52        125.14        12.35 o
   9   7   1         34.73         42.03         5.54 o
  10   7   1        512.12        518.11        24.98 o
  11   7   1          2.64         -0.14         3.07 o
  12   7   1        138.54         95.89         8.10 o
  13   7   1        130.34        149.94         8.40 o
 -14   8   1         34.06         36.03         5.07 o
 -13   8   1        244.35        272.65        11.77 o
 -12   8   1        309.68        333.23        20.01 o
 -11   8   1         83.57         69.74        10.20 o
 -10   8   1        400.67        395.72        27.47 o
  -9   8   1        975.85       1061.48        45.08 o
  -8   8   1        102.23         69.15        10.39 o
  -7   8   1        919.44       1016.31        27.53 o
  -6   8   1        847.74        568.40        35.12 o
  -5   8   1       3556.20       3894.91       125.77 o
  -4   8   1        245.19        229.43        11.49 o
  -3   8   1       3836.70       3999.24        83.64 o
  -2   8   1         45.47         38.62         6.49 o
  -1   8   1        956.90        901.18        57.56 o
   0   8   1       5516.17       6262.98       266.55 o
   1   8   1       1080.05       1105.54        67.24 o
   2   8   1          7.45          7.81         2.38 o
   3   8   1        175.39        115.34         6.74 o
   4   8   1       1552.83       1528.06        31.87 o
   5   8   1        954.93        809.80        22.71 o
   6   8   1       3006.41       3164.33        54.62 o
   7   8   1       1873.87       2005.33        63.05 o
   8   8   1        115.98        105.73         8.16 o
   9   8   1         46.49         48.40         5.86 o
  10   8   1        912.61        903.44        27.99 o
  11   8   1        359.14        353.55        13.73 o
  12   8   1         18.59         18.97         3.86 o
  13   8   1         31.49         27.95         4.69 o
 -13   9   1        114.33        141.82         7.30 o
 -12   9   1        152.22        165.38        14.19 o
 -11   9   1        192.20        164.65        15.24 o
 -10   9   1       1096.89       1086.01        90.75 o
  -9   9   1        111.33         99.05        12.00 o
  -8   9   1         49.09         53.55         7.77 o
  -7   9   1        564.73        496.08        23.40 o
  -6   9   1         17.30         24.10         5.95 o
  -5   9   1       1218.26       1073.83        68.94 o
  -4   9   1        126.76        142.05         9.60 o
  -3   9   1       2415.39       2613.54        75.12 o
  -2   9   1        354.69        369.22        29.54 o
  -1   9   1       4420.48       4515.00       244.28 o
   0   9   1       1043.03       1089.85        68.36 o
   1   9   1        230.55        285.10        29.84 o
   2   9   1       1264.26       1355.86        52.35 o
   3   9   1          1.08         12.13         3.73 o
   4   9   1       5772.70       6109.12       123.05 o
   5   9   1        109.58        120.59        11.83 o
   6   9   1        506.03        534.16        30.97 o
   7   9   1         45.50         38.59         5.38 o
   8   9   1         16.14          7.48         3.65 o
   9   9   1          5.79          4.66         3.97 o
  10   9   1        222.80        209.28        11.88 o
  11   9   1         42.30         51.93         5.40 o
  12   9   1         88.97        102.61         6.86 o
 -13  10   1        183.58        183.39         7.92 o
 -12  10   1         29.48         33.97         6.22 o
 -11  10   1        326.37        313.02        20.60 o
 -10  10   1        913.58        876.90        35.50 o
  -9  10   1        220.97        196.41        16.83 o
  -8  10   1         18.41          8.97         4.69 o
  -7  10   1        641.28        598.58        29.44 o
  -6  10   1        131.53        125.95        13.03 o
  -5  10   1       1010.13        935.38        49.03 o
  -4  10   1       4069.29       3887.96       116.72 o
  -3  10   1        136.69        125.94        10.91 o
  -2  10   1       2404.99       2945.82        95.46 o
  -1  10   1        671.20        843.00        33.34 o
   0  10   1      17867.96      20600.48       699.81 o
   1  10   1       5075.89       5987.83       184.90 o
   2  10   1        177.40        130.45         9.81 o
   3  10   1        314.80        253.88        13.92 o
   4  10   1       1066.99       1197.12        45.32 o
   5  10   1        127.11        139.06        15.61 o
   6  10   1        570.28        566.97        37.77 o
   7  10   1          8.92         13.03         3.94 o
   8  10   1          7.35         15.61         4.72 o
   9  10   1         17.90         13.95         4.12 o
  10  10   1        683.31        654.09        30.70 o
  11  10   1         31.82         29.80         4.56 o
  12  10   1          7.00          4.86         2.84 o
 -13  11   1         70.58         64.62         5.13 o
 -12  11   1         66.17         60.59         6.98 o
 -11  11   1        388.08        347.14        21.66 o
 -10  11   1        237.54        254.06        19.38 o
  -9  11   1         90.47         82.86        13.34 o
  -8  11   1       2148.21       1990.90       172.80 o
  -7  11   1        218.13        191.45        12.31 o
  -6  11   1          1.36          1.95         5.98 o
  -5  11   1       1395.34       1267.71        45.62 o
  -4  11   1       4303.00       3831.98       124.55 o
  -3  11   1        811.33        784.18        47.14 o
  -2  11   1        831.48       1360.26        41.78 o
  -1  11   1       2291.98       2442.24        75.31 o
   0  11   1       8914.91       8831.60       159.48 o
   1  11   1       9726.26       9513.47       166.50 o
   2  11   1        105.61         98.08         9.85 o
   3  11   1        261.62        295.63        15.47 o
   4  11   1         29.65         20.88         5.15 o
   5  11   1         37.96         55.90        10.03 o
   6  11   1        563.68        557.23        41.37 o
   7  11   1         59.16         39.94         4.93 o
   8  11   1        338.10        314.91        17.57 o
   9  11   1         46.97         36.97         5.92 o
  10  11   1        146.14        128.80         9.27 o
  11  11   1        584.90        620.84        19.27 o
  12  11   1         50.98         43.32         6.29 o
 -13  12   1          0.01         -1.02         4.65 o
 -12  12   1        142.84        126.30         9.45 o
 -11  12   1        222.16        214.87        16.62 o
 -10  12   1        870.51        810.89        34.31 o
  -9  12   1          0.36          3.48         5.15 o
  -8  12   1        493.09        405.30        24.44 o
  -7  12   1         55.02         40.46         5.10 o
  -6  12   1       2073.06       1725.90        51.37 o
  -5  12   1       2025.62       1773.80        58.56 o
  -4  12   1       1334.53       1301.72        41.03 o
  -3  12   1        292.18        231.77        16.32 o
  -2  12   1          5.11          7.05         3.84 o
  -1  12   1        994.55       1079.49       106.84 o
   0  12   1         16.47         16.64         6.87 o
   1  12   1       4857.85       5003.85       113.84 o
   2  12   1       2035.21       2281.28        67.98 o
   3  12   1        924.78        891.84        28.18 o
   4  12   1        278.62        275.99        30.40 o
   5  12   1       6480.35       6641.38       385.75 o
   6  12   1        229.99        211.41        11.85 o
   7  12   1        454.83        453.49        19.72 o
   8  12   1         80.47         75.07         9.05 o
   9  12   1        268.69        261.57        13.42 o
  10  12   1         75.19         60.58         6.47 o
  11  12   1        979.14       1053.29        31.54 o
  12  12   1          0.33         -0.04         2.93 o
 -12  13   1         31.92         36.52         6.38 o
 -11  13   1         43.18         52.76         6.97 o
 -10  13   1          3.74          1.07         4.54 o
  -9  13   1        332.42        318.63        17.74 o
  -8  13   1        730.33        657.39        24.74 o
  -7  13   1        109.76        115.01         8.98 o
  -6  13   1        684.52        630.10        20.62 o
  -5  13   1       2993.08       2937.33        75.34 o
  -4  13   1        873.65        811.45        41.03 o
  -3  13   1        781.87        789.13        30.24 o
  -2  13   1        541.53        660.09        37.31 o
  -1  13   1       1417.07       1537.88        49.86 o
   0  13   1          3.01         26.41         6.95 o
   1  13   1        538.87        685.17        37.58 o
   2  13   1       2958.47       3441.63        85.93 o
   3  13   1        189.52        181.29        17.54 o
   4  13   1        330.06        338.05        23.65 o
   5  13   1        140.21        134.63         9.89 o
   6  13   1        345.42        310.95        14.40 o
   7  13   1          8.64          4.68         3.67 o
   8  13   1       2325.52       2192.67        56.35 o
   9  13   1        499.60        505.08        18.27 o
  10  13   1        319.00        353.25        16.33 o
  11  13   1         79.10         94.10         9.23 o
  12  13   1         33.10         28.25         7.05 o
 -12  14   1          2.46         -0.18         2.63 o
 -11  14   1          1.01         -3.27         4.94 o
 -10  14   1       1060.52        996.52        36.55 o
  -9  14   1        230.39        229.52        14.92 o
  -8  14   1        405.58        374.58        19.19 o
  -7  14   1          2.77          4.03         3.13 o
  -6  14   1       2119.49       2065.60        68.31 o
  -5  14   1       1140.30       1150.08        47.17 o
  -4  14   1        339.49        306.79        24.24 o
  -3  14   1        149.59        104.02        13.58 o
  -2  14   1        978.57       1235.79        46.56 o
  -1  14   1       2188.40       2879.13        86.17 o
   0  14   1          2.41         18.28         8.16 o
   1  14   1        889.31        947.68        39.06 o
   2  14   1        993.22       1396.94        66.83 o
   3  14   1        712.70        758.99        37.01 o
   4  14   1         60.70         45.03         9.58 o
   5  14   1       1133.42       1033.64        33.29 o
   6  14   1        938.03        824.21        27.56 o
   7  14   1        589.53        564.20        34.60 o
   8  14   1        109.55        100.82        12.48 o
   9  14   1         21.81          8.54         3.98 o
  10  14   1         99.93        102.26         7.22 o
  11  14   1         47.33         37.74         4.18 o
 -12  15   1         58.90         57.77         4.43 o
 -11  15   1          9.98         11.05         4.81 o
 -10  15   1        675.73        722.01        29.61 o
  -9  15   1        124.29        121.38        13.04 o
  -8  15   1        876.33        962.43        36.13 o
  -7  15   1        534.20        598.14        20.28 o
  -6  15   1         24.62         28.93         5.64 o
  -5  15   1        171.60        160.51        11.89 o
  -4  15   1        480.74        442.11        40.51 o
  -3  15   1         21.59         30.88         7.91 o
  -2  15   1        958.30       1035.09        43.66 o
  -1  15   1        819.67        863.64        38.99 o
   0  15   1        805.93        868.50        39.24 o
   1  15   1        396.53        433.28        23.77 o
   2  15   1        906.32        871.50        48.47 o
   3  15   1         24.61         23.43        13.47 o
   4  15   1        181.66        161.36        15.19 o
   5  15   1          0.75          6.18         3.85 o
   6  15   1        114.61        100.22         9.97 o
   7  15   1         38.78         48.25         8.91 o
   8  15   1        562.54        558.20        26.93 o
   9  15   1        145.09        155.81         9.41 o
  10  15   1         11.55         20.50         3.32 o
  11  15   1         17.59         18.06         3.31 o
 -11  16   1        263.83        281.16        10.73 o
 -10  16   1        566.11        553.79        24.34 o
  -9  16   1       1099.87       1038.33        36.67 o
  -8  16   1          5.05          2.44         4.58 o
  -7  16   1       2314.59       2519.64        66.59 o
  -6  16   1         20.62         12.13         4.44 o
  -5  16   1         24.16         21.23         5.06 o
  -4  16   1        396.42        371.52        15.19 o
  -3  16   1          8.21         11.63         4.02 o
  -2  16   1         24.56         33.08         8.21 o
  -1  16   1         94.91         70.93        14.76 o
   0  16   1       2832.72       2882.13       203.66 o
   1  16   1         39.09         47.02         9.50 o
   2  16   1        302.13        333.00        13.27 o
   3  16   1          1.25          2.24         2.12 o
   4  16   1        958.82        919.74        36.20 o
   5  16   1         39.73         45.41         6.09 o
   6  16   1       1093.08       1007.31        30.05 o
   7  16   1        214.35        218.79        14.53 o
   8  16   1        132.60        134.77        10.56 o
   9  16   1         52.60         32.75         4.04 o
  10  16   1       1165.85       1279.71        25.96 o
  11  16   1         11.79          9.80         3.32 o
 -11  17   1         63.62         55.70         4.47 o
 -10  17   1         58.21         64.15         6.53 o
  -9  17   1        222.18        233.96        13.72 o
  -8  17   1         23.66         22.09         4.02 o
  -7  17   1       1106.24       1263.87        33.51 o
  -6  17   1         52.78         54.30         6.84 o
  -5  17   1       8151.76       8384.98       178.55 o
  -4  17   1       1057.77        995.57        46.86 o
  -3  17   1       2709.22       2424.51        45.65 o
  -2  17   1         51.29         58.13         6.52 o
  -1  17   1          4.89         12.98         3.21 o
   0  17   1         29.06         33.61         4.48 o
   1  17   1        356.87        309.58        14.06 o
   2  17   1        767.82        804.83        31.18 o
   3  17   1       1415.88       1339.23        35.92 o
   4  17   1        201.66        179.49         9.39 o
   5  17   1        545.98        526.29        16.20 o
   6  17   1       1136.12       1097.22        26.40 o
   7  17   1        492.93        413.15        14.36 o
   8  17   1        108.36        112.46         7.87 o
   9  17   1          1.92          3.72         2.41 o
  10  17   1        311.12        353.89        12.33 o
 -11  18   1         25.83         22.65         3.32 o
 -10  18   1        177.74        142.35         7.54 o
  -9  18   1         10.20          9.42         3.75 o
  -8  18   1         42.32         40.25         6.59 o
  -7  18   1         42.03         33.75         6.27 o
  -6  18   1        624.78        568.36        23.01 o
  -5  18   1          0.51          0.57         5.54 o
  -4  18   1        546.52        533.80        33.22 o
  -3  18   1         47.41         47.28         6.67 o
  -2  18   1        323.74        357.90        14.40 o
  -1  18   1        936.16        979.08        26.06 o
   0  18   1         32.63         26.33         4.42 o
   1  18   1        617.56        598.59        16.21 o
   2  18   1        363.94        353.23        14.21 o
   3  18   1         11.48         12.85         3.48 o
   4  18   1        171.44        168.19         9.00 o
   5  18   1       4006.24       3986.32       124.79 o
   6  18   1        100.93        110.51         8.42 o
   7  18   1        235.76        247.91        11.81 o
   8  18   1          0.23          4.11         2.81 o
   9  18   1        191.64        224.90         8.27 o
  10  18   1         48.04         48.71         5.13 o
 -10  19   1        226.78        262.27        11.25 o
  -9  19   1          5.88         14.10         4.27 o
  -8  19   1        170.22        195.21        10.39 o
  -7  19   1        353.59        340.19        13.08 o
  -6  19   1         93.38         71.37         7.21 o
  -5  19   1        287.12        258.07        15.16 o
  -4  19   1        105.15         86.67         8.80 o
  -3  19   1       1355.87       1397.99        34.49 o
  -2  19   1        451.07        454.94        16.26 o
  -1  19   1        246.89        238.68        11.35 o
   0  19   1        261.00        223.89        11.47 o
   1  19   1          2.21          1.32         2.89 o
   2  19   1        644.78        592.83        18.34 o
   3  19   1        183.70        210.61        11.14 o
   4  19   1       1808.94       1531.32        35.50 o
   5  19   1        194.04        195.66         8.65 o
   6  19   1         50.78         74.79         6.72 o
   7  19   1          1.95          1.70         2.61 o
   8  19   1        670.36        693.67        15.46 o
   9  19   1          2.43          5.24         1.77 o
 -10  20   1         12.91         15.08         2.94 o
  -9  20   1        385.35        344.46        14.89 o
  -8  20   1        448.80        492.11        15.15 o
  -7  20   1        278.07        334.78        12.23 o
  -6  20   1        245.50        311.83        13.61 o
  -5  20   1         66.39         61.28         7.70 o
  -4  20   1        714.97        877.15        26.94 o
  -3  20   1          5.33         14.16         6.17 o
  -2  20   1          0.71          7.91         3.01 o
  -1  20   1        288.51        332.32        11.92 o
   0  20   1         87.84         80.08        10.47 o
   1  20   1          4.20          6.78         3.50 o
   2  20   1         53.73         63.84         6.18 o
   3  20   1         16.69          6.27         3.24 o
   4  20   1         16.18         13.84         3.43 o
   5  20   1        122.30         92.52         6.47 o
   6  20   1          0.50          3.07         2.82 o
   7  20   1         39.95         33.37         4.22 o
   8  20   1          4.28         12.42         2.31 o
   9  20   1         27.68         33.30         4.44 o
  -9  21   1          3.13          2.70         2.50 o
  -8  21   1          4.68          5.75         2.75 o
  -7  21   1        915.71        934.25        21.30 o
  -6  21   1         40.12         63.10         6.12 o
  -5  21   1          1.29          2.32         3.25 o
  -4  21   1        417.49        531.65        24.48 o
  -3  21   1          1.47          5.71         3.39 o
  -2  21   1        729.22        817.49        26.93 o
  -1  21   1        745.56        765.26        31.68 o
   0  21   1         24.09         31.83         7.03 o
   1  21   1         90.45         84.98         8.97 o
   2  21   1        618.30        624.03        18.21 o
   3  21   1          1.90          4.86         3.13 o
   4  21   1        435.45        451.19        15.43 o
   5  21   1        100.40        111.22         7.49 o
   6  21   1        201.31        266.31        12.91 o
   7  21   1         52.78         42.93         5.02 o
   8  21   1        154.02        126.11         7.18 o
  -8  22   1         12.57          7.16         2.74 o
  -7  22   1        163.22        188.58         8.74 o
  -6  22   1        122.13        133.67         7.22 o
  -5  22   1         64.14         69.84         6.39 o
  -4  22   1        298.43        279.86        14.06 o
  -3  22   1        966.59        921.27        32.91 o
  -2  22   1         33.90         25.05         4.02 o
  -1  22   1        270.32        205.03        12.17 o
   0  22   1        808.08        900.59        25.44 o
   1  22   1         62.75         54.02         8.16 o
   2  22   1        103.44         75.82         6.39 o
   3  22   1       1314.90       1201.38        24.72 o
   4  22   1         18.09         16.68         4.38 o
   5  22   1          0.42          1.96         2.80 o
   6  22   1         23.39         30.10         3.91 o
   7  22   1        213.96        281.65        10.83 o
  -8  23   1        180.44        227.68         8.76 o
  -7  23   1         84.82         77.10         5.08 o
  -6  23   1        188.11        185.55         7.73 o
  -5  23   1          7.26         15.51         3.59 o
  -4  23   1        182.68        189.85         9.56 o
  -3  23   1        267.34        310.56        13.98 o
  -2  23   1         55.95         53.73         8.06 o
  -1  23   1        318.07        260.43        11.02 o
   0  23   1         84.06         79.31         7.53 o
   1  23   1        167.36        157.99        11.56 o
   2  23   1        323.89        313.68        22.04 o
   3  23   1        515.06        572.64        23.73 o
   4  23   1        304.85        311.07        12.75 o
   5  23   1          0.33          3.01         2.68 o
   6  23   1         21.27         17.19         3.25 o
   7  23   1        199.35        230.28        16.12 o
  -7  24   1          1.06          6.29         2.13 o
  -6  24   1         15.59         19.22         2.78 o
  -5  24   1         20.84         18.35         2.97 o
  -4  24   1          5.16          6.31         3.22 o
  -3  24   1          1.92         -0.85         3.89 o
  -2  24   1        283.40        257.89        12.37 o
  -1  24   1        128.85        148.08         9.35 o
   0  24   1         81.41         94.78         7.60 o
   1  24   1          6.92         11.73         3.56 o
   2  24   1        122.66        111.33         8.19 o
   3  24   1          1.68          4.36         2.75 o
   4  24   1          0.01         -0.05         2.03 o
   5  24   1        548.08        606.32        18.88 o
   6  24   1         10.68          7.29         3.76 o
  -6  25   1        140.48        109.84        32.31 o
  -5  25   1        446.31        494.54        12.29 o
  -4  25   1        225.62        210.95         8.50 o
  -3  25   1        215.88        178.91         8.00 o
  -2  25   1          9.90         12.44         3.07 o
  -1  25   1         75.36         73.74         8.05 o
   0  25   1         13.18          6.46         2.44 o
   1  25   1       1374.06       1286.61        29.59 o
   2  25   1        416.46        416.02        14.11 o
   3  25   1        459.06        440.12        14.49 o
   4  25   1         85.80         96.06         5.25 o
   5  25   1         59.93         54.23        11.50 o
  -4  26   1        814.23        928.14        31.41 o
  -3  26   1        358.19        362.53        11.96 o
  -2  26   1       1138.69       1108.09        27.83 o
  -1  26   1        210.65        211.26        11.83 o
   0  26   1        553.31        513.07        14.39 o
   1  26   1        252.11        208.10         9.07 o
   2  26   1         16.22         13.39         2.31 o
   3  26   1          6.26         -0.15         2.32 o
  -2  27   1        224.88        267.94        18.57 o
  -1  27   1        116.66        109.99         7.57 o
   0  27   1          5.96          4.41         3.47 o
   1  27   1        107.79        106.91         7.34 o
 -15   0   2         29.97         31.08         7.91 o
 -14   0   2          2.93          0.47         6.40 o
 -13   0   2         25.79         34.05        10.79 o
 -12   0   2       3120.14       3183.48        94.47 o
 -11   0   2         64.70         61.71        12.73 o
 -10   0   2       1146.80       1125.57        51.01 o
  -9   0   2       2905.67       2812.82        94.92 o
  -8   0   2       1585.55       1783.75       109.40 o
  -7   0   2       3055.86       3465.35       143.49 o
  -6   0   2       4903.60       4757.48       102.33 o
  -5   0   2        321.15        296.85        23.70 o
  -4   0   2       2344.60       1756.52        55.92 o
  -3   0   2      23682.46      20973.82       286.37 o
  -2   0   2        286.26        292.06        16.01 o
  -1   0   2        207.93        304.85        38.58 o
   0   0   2        982.82       1145.79        46.12 o
   2   0   2      10180.51      10904.32       161.95 o
   3   0   2      10519.75      10371.85       122.94 o
   4   0   2         33.56         16.80         8.62 o
   5   0   2       1182.36       1303.82        56.42 o
   6   0   2         99.16        147.62        32.81 o
   7   0   2       2132.06       2089.40       129.83 o
   8   0   2       1415.50       1305.38        28.51 o
   9   0   2        220.49        183.11        14.61 o
  10   0   2       1801.81       1819.45        47.84 o
  11   0   2        640.10        629.25        26.36 o
  12   0   2          6.25          7.93         7.92 o
 -15   1   2        160.55        140.99        11.08 o
 -14   1   2          7.09          5.91         4.65 o
 -13   1   2          0.69         -1.51         5.59 o
 -12   1   2         10.27         14.95         6.48 o
 -11   1   2          0.83          2.33         4.66 o
 -10   1   2          2.50          4.62         3.24 o
  -9   1   2         35.99         28.44         5.65 o
  -8   1   2       1417.08       1337.58        48.56 o
  -7   1   2       1579.05       1885.53        50.93 o
  -6   1   2       2082.21       2296.24        50.84 o
  -5   1   2       1195.26       1292.13        31.34 o
  -4   1   2      18957.17      16872.15       219.79 o
  -3   1   2      34492.20      32152.49      1981.61 o
  -2   1   2       3498.70       2827.52       151.71 o
  -1   1   2       3649.20       3538.82        56.57 o
   0   1   2      28737.18      29171.50       219.74 o
   1   1   2       8629.27       9619.46       120.85 o
   2   1   2         19.25         26.43         3.09 o
   3   1   2       2755.82       3061.11        39.47 o
   4   1   2         10.96          6.00         3.68 o
   5   1   2          9.61         15.10         7.10 o
   6   1   2       3376.94       3219.85       105.91 o
   7   1   2       4839.06       4355.92       133.68 o
   8   1   2         71.29         78.60         4.92 o
   9   1   2         48.71         35.08         4.35 o
  10   1   2        156.43        155.62         9.83 o
  11   1   2         10.59          6.99         3.38 o
  12   1   2         68.59         55.98         5.56 o
 -15   2   2        416.22        561.55        43.20 o
 -14   2   2        214.34        213.37        19.03 o
 -13   2   2        432.89        426.14        46.76 o
 -12   2   2        289.05        245.82        17.67 o
 -11   2   2         20.74         24.03         6.56 o
 -10   2   2        332.52        357.77        20.25 o
  -9   2   2        765.37        734.86        29.11 o
  -8   2   2       2493.93       2660.07       149.02 o
  -7   2   2       1166.52       1308.37        60.88 o
  -6   2   2        252.76        307.64        13.25 o
  -5   2   2      10732.58      10219.72       410.45 o
  -4   2   2       4579.98       4915.31       357.94 o
  -3   2   2       5910.59       5641.25        77.18 o
  -2   2   2        182.84        182.16        12.73 o
  -1   2   2        830.38        816.75        14.81 o
   0   2   2       6344.70       6559.97       111.34 o
   1   2   2      42969.82      41197.03       623.55 o
   2   2   2        872.65        991.38        17.10 o
   3   2   2       5580.29       5424.89       110.34 o
   4   2   2       1969.23       2032.40        42.75 o
   5   2   2        812.22        947.52        33.08 o
   6   2   2        583.27        455.36        28.69 o
   7   2   2        116.59        110.27        21.88 o
   8   2   2         86.86         46.72         5.41 o
   9   2   2        721.03        776.17        19.40 o
  10   2   2        115.87        107.33         8.22 o
  11   2   2       1117.95       1079.41        26.32 o
  12   2   2          8.88         16.00         3.92 o
 -14   3   2        163.39        141.21        12.53 o
 -13   3   2        595.64        656.27        45.99 o
 -12   3   2        454.39        443.77        19.45 o
 -11   3   2        147.42        149.49        13.93 o
 -10   3   2          0.85          4.62         4.79 o
  -9   3   2        362.13        406.37        22.11 o
  -8   3   2          4.61          1.25         4.46 o
  -7   3   2        222.08        161.83        12.01 o
  -6   3   2        620.29        751.06        38.19 o
  -5   3   2         17.25         -0.12         3.79 o
  -4   3   2         18.67          6.09         3.98 o
  -3   3   2       3775.90       4263.62       830.82 o
  -2   3   2        352.35        312.69        11.27 o
  -1   3   2       6428.18       6493.42        71.89 o
   0   3   2       3238.38       3369.21        50.30 o
   1   3   2      44494.73      41820.38       327.92 o
   2   3   2       1208.91       1618.78        28.40 o
   3   3   2        200.84        173.78         9.43 o
   4   3   2      11050.06      10778.86       120.45 o
   5   3   2       2618.08       2509.66        59.17 o
   6   3   2        556.56        574.07        32.37 o
   7   3   2         38.90         58.27        15.74 o
   8   3   2         10.73          5.51         3.73 o
   9   3   2       3047.77       2959.78        40.32 o
  10   3   2          2.42         -0.36         3.26 o
  11   3   2        160.81        174.46         9.05 o
  12   3   2          1.08         -0.27         3.05 o
 -14   4   2       1010.84       1077.93        32.80 o
 -13   4   2         46.10         51.02         8.67 o
 -12   4   2         16.56         35.11         7.85 o
 -11   4   2          4.91          3.85         4.84 o
 -10   4   2       1744.73       1606.65        45.21 o
  -9   4   2        450.88        487.23        29.68 o
  -8   4   2        565.37        465.44        21.93 o
  -7   4   2       1514.28       1566.22        75.35 o
  -6   4   2      13812.16      14454.37       929.79 o
  -5   4   2         14.90          1.33         2.43 o
  -4   4   2         94.28        110.87        14.23 o
  -3   4   2       3470.81       3342.58       175.82 o
  -2   4   2        115.70        182.63        12.23 o
  -1   4   2        271.07        312.17         9.52 o
   0   4   2       3157.74       2927.30        27.99 o
   1   4   2        868.96        776.05        17.92 o
   2   4   2        101.80        156.24         6.16 o
   3   4   2        989.32       1073.42        27.64 o
   4   4   2       1546.60       1726.27        41.88 o
   5   4   2       4081.85       4097.75        82.98 o
   6   4   2        943.06        922.25        41.14 o
   7   4   2         23.66         13.66         6.95 o
   8   4   2          8.25          1.98         3.46 o
   9   4   2        183.97        166.00        10.38 o
  10   4   2        113.49        124.83         7.95 o
  11   4   2        601.39        634.98        26.61 o
  12   4   2         30.04         31.65         4.26 o
 -14   5   2          1.75          0.34         4.14 o
 -13   5   2        294.06        290.98        18.53 o
 -12   5   2         19.33         23.28         6.59 o
 -11   5   2        627.31        629.55        28.96 o
 -10   5   2          1.68          6.19         5.16 o
  -9   5   2        671.15        703.76        23.76 o
  -8   5   2        100.86        128.15        12.07 o
  -7   5   2        979.88       1105.40        61.67 o
  -6   5   2       2437.46       2462.87       135.30 o
  -5   5   2         39.95         20.00         8.75 o
  -4   5   2        967.79       1004.55        94.53 o
  -3   5   2         13.87         55.14        14.34 o
  -2   5   2       5966.39       4967.27       259.35 o
  -1   5   2       3847.32       4377.85        55.30 o
   0   5   2       2768.43       2893.93        68.94 o
   1   5   2          8.03         21.07         2.79 o
   2   5   2      15330.32      16106.42       219.90 o
   3   5   2       2880.33       3077.91        65.47 o
   4   5   2        180.79        178.81        13.20 o
   5   5   2         21.45         37.74         6.35 o
   6   5   2        263.89        223.11        20.12 o
   7   5   2        502.31        542.21        33.96 o
   8   5   2        480.98        467.73        17.18 o
   9   5   2        308.68        303.70        15.97 o
  10   5   2          3.17          6.25         3.10 o
  11   5   2        242.14        288.35        11.38 o
  12   5   2        182.14        242.74        10.27 o
 -14   6   2         62.97         60.27         7.81 o
 -13   6   2         20.94         19.66         4.87 o
 -12   6   2        316.46        297.14        19.79 o
 -11   6   2        104.73        108.54        12.49 o
 -10   6   2       1060.13        969.28        35.56 o
  -9   6   2       1762.66       1759.82        60.59 o
  -8   6   2        410.20        476.92        24.09 o
  -7   6   2        442.77        536.12        22.88 o
  -6   6   2        556.37        582.31        24.25 o
  -5   6   2         10.99         32.36         7.48 o
  -4   6   2       5801.79       6333.99       421.35 o
  -3   6   2       2481.79       2698.42       214.78 o
  -2   6   2       1339.59       1309.31        55.53 o
  -1   6   2       5382.45       5654.94       197.25 o
   0   6   2       7839.84       8952.31       251.97 o
   1   6   2        422.67        436.05        11.85 o
   2   6   2        170.70        221.18         8.47 o
   3   6   2        260.32        287.08        11.50 o
   4   6   2         19.49          6.18         5.42 o
   5   6   2       1733.31       1724.49        45.20 o
   6   6   2        240.43        245.37        21.52 o
   7   6   2        139.12        156.67        15.23 o
   8   6   2        120.37         85.46        12.31 o
   9   6   2         23.09         18.23         4.92 o
  10   6   2        333.94        299.85        11.27 o
  11   6   2          2.59          0.79         3.22 o
  12   6   2        585.71        605.62        18.61 o
 -14   7   2          6.92          1.07         3.09 o
 -13   7   2         28.61         42.03         6.32 o
 -12   7   2         92.75         80.88        10.80 o
 -11   7   2        672.10        672.62        61.14 o
 -10   7   2         53.09         54.43         8.72 o
  -9   7   2          0.13          4.86         3.37 o
  -8   7   2        670.06        615.32        28.25 o
  -7   7   2       1094.73       1144.85        51.08 o
  -6   7   2       1213.58       1548.52        42.10 o
  -5   7   2        684.41        721.83        31.20 o
  -4   7   2       1355.49       1300.39        40.65 o
  -3   7   2       1448.80       1597.09        46.04 o
  -2   7   2        479.59        568.22        25.19 o
  -1   7   2          4.59         22.33         3.54 o
   0   7   2        406.93        598.51        17.27 o
   1   7   2       3116.51       3275.97        44.11 o
   2   7   2         24.83         73.91         5.25 o
   3   7   2         15.30         24.23         3.94 o
   4   7   2        985.92        923.30        30.58 o
   5   7   2       2159.60       2465.53        79.01 o
   6   7   2          8.00         11.80         6.38 o
   7   7   2          8.69         16.52         2.94 o
   8   7   2        548.00        527.87        18.45 o
   9   7   2         45.95         43.91         6.76 o
  10   7   2          7.48         15.12         3.72 o
  11   7   2         66.20         70.69         6.43 o
  12   7   2          2.73          1.17         2.90 o
 -14   8   2          4.44          0.86         2.97 o
 -13   8   2          0.53          0.58         3.24 o
 -12   8   2         51.93         42.13         8.15 o
 -11   8   2         69.84         68.47        10.79 o
 -10   8   2       1041.77        978.78        51.85 o
  -9   8   2         13.45          9.58         3.08 o
  -8   8   2         84.98        100.83        11.87 o
  -7   8   2         76.24         84.39        11.94 o
  -6   8   2       1431.29       1493.22        37.98 o
  -5   8   2          2.99         10.47         4.50 o
  -4   8   2       2152.31       2914.41       155.67 o
  -3   8   2       3781.68       4016.73        69.82 o
  -2   8   2       3915.00       3460.52        71.64 o
  -1   8   2       7228.76       7222.47       262.66 o
   0   8   2      10146.41      10485.61       398.55 o
   1   8   2       1222.46       1218.33        25.86 o
   2   8   2        117.87        108.80         7.26 o
   3   8   2         15.82         16.27         4.67 o
   4   8   2         28.80         32.07         6.20 o
   5   8   2       2556.11       2562.65        73.10 o
   6   8   2          8.98         17.10         7.80 o
   7   8   2          6.46          1.81         2.26 o
   8   8   2         30.92         30.18         4.97 o
   9   8   2         57.05         62.05         6.90 o
  10   8   2        233.66        229.48        10.76 o
  11   8   2          5.82          3.26         3.05 o
  12   8   2         46.20         31.03         5.52 o
 -14   9   2        164.18        160.65        14.48 o
 -13   9   2         60.39         46.86         6.01 o
 -12   9   2        502.72        459.49        24.30 o
 -11   9   2         35.68         27.34         7.40 o
 -10   9   2        140.01        137.63        14.47 o
  -9   9   2        798.57        792.20        25.44 o
  -8   9   2        614.78        581.74        28.45 o
  -7   9   2          3.13          5.36         5.98 o
  -6   9   2       3594.41       3681.75        94.99 o
  -5   9   2       5308.73       5315.96        86.37 o
  -4   9   2       1463.54       1386.96        41.38 o
  -3   9   2       2774.96       2932.68        56.08 o
  -2   9   2        273.97        221.72        15.79 o
  -1   9   2         62.57         53.81         7.24 o
   0   9   2       1056.45       1449.90        42.50 o
   1   9   2       5653.04       5869.57       217.24 o
   2   9   2         23.48         16.70         5.41 o
   3   9   2       4789.96       5269.19       359.72 o
   4   9   2        250.27        213.92        22.30 o
   5   9   2        355.39        290.96        27.14 o
   6   9   2        885.62        897.91        50.36 o
   7   9   2        288.38        277.59        12.01 o
   8   9   2          4.35          7.61         3.23 o
   9   9   2        225.96        197.63        13.83 o
  10   9   2        266.20        247.58        12.34 o
  11   9   2        403.81        361.56        13.67 o
  12   9   2          1.01         -0.79         4.05 o
 -14  10   2        127.67        149.33        15.22 o
 -13  10   2        395.72        367.67        13.88 o
 -12  10   2         19.42         27.99        10.88 o
 -11  10   2        110.83        101.57        12.39 o
 -10  10   2        856.28        770.25        56.03 o
  -9  10   2        434.11        489.68        17.95 o
  -8  10   2        923.59        953.66        24.63 o
  -7  10   2       1605.70       1641.94        56.50 o
  -6  10   2         34.24         46.01         9.04 o
  -5  10   2        124.61        112.74        14.84 o
  -4  10   2         41.59         29.34         6.05 o
  -3  10   2        559.44        551.85        26.51 o
  -2  10   2         47.30         58.02         7.72 o
  -1  10   2        903.40        976.80        35.85 o
   0  10   2        784.87       1043.46        53.63 o
   1  10   2        717.59        944.97        49.51 o
   2  10   2        250.55        278.30        15.15 o
   3  10   2        777.86        784.28        36.63 o
   4  10   2        195.97        172.23        20.90 o
   5  10   2       1713.62       1595.24        65.79 o
   6  10   2       1362.64       1240.86        43.11 o
   7  10   2        140.84        144.79         7.89 o
   8  10   2        105.27         79.96         6.65 o
   9  10   2        124.24        144.97         8.65 o
  10  10   2         86.26         87.43         7.41 o
  11  10   2         94.26         96.36        10.35 o
  12  10   2         17.55         30.35         5.09 o
 -13  11   2         98.46         78.52         6.07 o
 -12  11   2         13.28          3.74         4.08 o
 -11  11   2        439.86        432.94        24.64 o
 -10  11   2          4.11          7.12         5.76 o
  -9  11   2        399.53        374.13        16.79 o
  -8  11   2        494.89        467.81        17.64 o
  -7  11   2          3.93         20.08         7.38 o
  -6  11   2       1100.61       1108.16        44.89 o
  -5  11   2       2106.27       2518.79       111.34 o
  -4  11   2       5183.70       4808.12        87.27 o
  -3  11   2         15.34          8.58         4.63 o
  -2  11   2       1873.33       1952.18       118.82 o
  -1  11   2       4044.12       4487.72       105.16 o
   0  11   2        164.74        203.45        15.92 o
   1  11   2         41.65         86.62         9.87 o
   2  11   2        630.21        642.47        27.13 o
   3  11   2       1456.10       1642.66        81.61 o
   4  11   2        359.70        408.56        32.11 o
   5  11   2        284.69        265.75        27.33 o
   6  11   2        395.66        400.36        12.80 o
   7  11   2        194.72        155.47        12.38 o
   8  11   2        700.52        644.73        45.29 o
   9  11   2         79.62         65.87         6.13 o
  10  11   2        433.20        382.80        17.12 o
  11  11   2          0.03         -2.62         3.46 o
  12  11   2         18.67         15.32         5.09 o
 -13  12   2         21.54         18.39         3.71 o
 -12  12   2         61.85         66.68         7.56 o
 -11  12   2        156.38        131.65        13.67 o
 -10  12   2        308.09        301.45        39.85 o
  -9  12   2        129.17        150.89        10.46 o
  -8  12   2         54.36         39.99         5.50 o
  -7  12   2        263.09        253.20        12.85 o
  -6  12   2        118.18         75.72        13.96 o
  -5  12   2          3.44          1.37         4.61 o
  -4  12   2        823.73        686.76        34.35 o
  -3  12   2        492.12        442.92        33.37 o
  -2  12   2          0.01         -2.75         4.20 o
  -1  12   2       1649.82       2066.25        56.90 o
   0  12   2         11.11         11.36         5.96 o
   1  12   2        879.87        936.19        37.81 o
   2  12   2       2957.50       3544.27       212.91 o
   3  12   2       2489.41       3329.31        92.49 o
   4  12   2        415.16        454.70        35.36 o
   5  12   2         13.56          6.16         3.00 o
   6  12   2         16.84         19.15         3.44 o
   7  12   2        204.35        216.95        10.80 o
   8  12   2       1021.78       1052.93        38.38 o
   9  12   2         83.14         87.48         7.68 o
  10  12   2        107.80        113.82        11.50 o
  11  12   2         67.18         61.40         5.78 o
 -13  13   2        206.37        222.46         9.92 o
 -12  13   2        273.22        256.26        16.76 o
 -11  13   2        142.98        129.30        10.73 o
 -10  13   2        593.48        494.85        21.71 o
  -9  13   2         71.67         65.49         7.01 o
  -8  13   2        883.50        830.79        29.45 o
  -7  13   2       3860.45       3464.89        75.11 o
  -6  13   2        631.45        561.63        29.53 o
  -5  13   2        500.98        520.75        30.83 o
  -4  13   2        784.57        754.27        25.15 o
  -3  13   2        163.55        177.82        17.75 o
  -2  13   2       3387.29       3629.36        77.36 o
  -1  13   2       2452.93       2620.34        65.51 o
   0  13   2       1230.51       1406.86        48.84 o
   1  13   2        513.28        571.18        29.52 o
   2  13   2         14.96         20.29         4.88 o
   3  13   2       1278.19       1245.88        46.13 o
   4  13   2         78.81         59.60        12.88 o
   5  13   2        909.14        851.07        27.04 o
   6  13   2       2220.78       2075.72        37.42 o
   7  13   2        388.43        370.73        15.73 o
   8  13   2        112.81        117.44        10.70 o
   9  13   2        345.15        337.27        27.30 o
  10  13   2        315.30        273.21        16.56 o
  11  13   2        255.65        282.70        14.47 o
 -13  14   2        221.01        246.52        12.19 o
 -12  14   2        106.47         94.95        12.35 o
 -11  14   2        101.23         90.92        10.92 o
 -10  14   2        866.03        773.75        22.25 o
  -9  14   2        635.03        612.80        18.97 o
  -8  14   2         30.38         31.72         4.72 o
  -7  14   2       2839.00       2336.34        49.64 o
  -6  14   2        541.41        417.83        24.56 o
  -5  14   2         88.83         47.14        11.51 o
  -4  14   2       4561.83       4069.19       154.15 o
  -3  14   2       1268.13        916.91       147.76 o
  -2  14   2         68.40         61.21        10.61 o
  -1  14   2        175.92        237.76        20.16 o
   0  14   2        988.94        921.95        48.38 o
   1  14   2        789.29       1141.66        49.16 o
   2  14   2       1377.56       1498.17        47.46 o
   3  14   2       3268.23       3160.23        98.54 o
   4  14   2        964.20        894.12        27.02 o
   5  14   2        206.41        159.47        12.06 o
   6  14   2       2268.87       2161.86        54.90 o
   7  14   2        125.74        145.98        14.43 o
   8  14   2        506.11        550.32        18.32 o
   9  14   2          8.92          3.50         3.53 o
  10  14   2         12.44          3.83         3.50 o
  11  14   2         23.86         22.84         5.11 o
 -12  15   2        120.64        112.24         9.16 o
 -11  15   2        349.98        341.47        19.07 o
 -10  15   2         91.92         83.11         8.43 o
  -9  15   2        994.84       1025.41        26.37 o
  -8  15   2        683.44        692.79        26.05 o
  -7  15   2        380.18        372.10        19.02 o
  -6  15   2        591.57        473.50        21.43 o
  -5  15   2         11.38          5.95         5.41 o
  -4  15   2       4018.00       4037.27        95.33 o
  -3  15   2       1149.51       1248.30        75.12 o
  -2  15   2        543.11        716.31        36.38 o
  -1  15   2        537.32        544.95        31.56 o
   0  15   2       1659.97       1757.16        48.93 o
   1  15   2       2634.29       2570.46        67.93 o
   2  15   2         45.90         62.43        11.13 o
   3  15   2          8.72         14.76         5.75 o
   4  15   2          0.02          0.95         2.57 o
   5  15   2         15.54         18.38         4.13 o
   6  15   2        191.00        171.39        10.73 o
   7  15   2       1055.43       1094.38        30.32 o
   8  15   2        363.67        378.78        14.59 o
   9  15   2         34.04         32.67         5.49 o
  10  15   2         70.63         67.33         6.30 o
 -12  16   2        153.97        177.44         8.90 o
 -11  16   2        312.24        305.73        25.43 o
 -10  16   2          6.20         13.17         4.22 o
  -9  16   2          9.12          3.15         3.75 o
  -8  16   2          1.71          4.49         4.89 o
  -7  16   2       1701.28       1605.92        40.41 o
  -6  16   2          3.62          5.95         4.69 o
  -5  16   2         93.35         76.41         8.88 o
  -4  16   2       1302.20       1125.79        51.04 o
  -3  16   2       2174.72       1930.48       117.46 o
  -2  16   2       1793.99       1882.97       128.67 o
  -1  16   2         79.35         75.45        17.03 o
   0  16   2       1558.03       1898.35       105.34 o
   1  16   2        123.60        164.09         7.95 o
   2  16   2        212.19        223.20         9.61 o
   3  16   2         56.60         54.18         5.32 o
   4  16   2        203.16        207.27        10.05 o
   5  16   2        441.39        430.45        14.65 o
   6  16   2        497.75        492.26        22.15 o
   7  16   2        202.01        195.71        10.75 o
   8  16   2         99.72         95.83         6.56 o
   9  16   2          0.09          2.62         2.60 o
  10  16   2        291.82        329.56        11.82 o
 -11  17   2         15.49         20.60         5.11 o
 -10  17   2          5.37          3.53         4.62 o
  -9  17   2        310.48        332.57        14.20 o
  -8  17   2         19.29         20.17         4.48 o
  -7  17   2       1047.41       1054.78        27.63 o
  -6  17   2        280.23        243.69        13.38 o
  -5  17   2          1.71          7.76         4.28 o
  -4  17   2        526.43        443.73        28.36 o
  -3  17   2        196.27        144.87         8.32 o
  -2  17   2         78.12         61.74         6.05 o
  -1  17   2        704.13        757.61        24.31 o
   0  17   2         57.29         66.28         5.56 o
   1  17   2         22.35         27.64         3.35 o
   2  17   2        325.29        295.63        10.46 o
   3  17   2       1738.02       1657.84        38.95 o
   4  17   2        156.70        144.50         8.31 o
   5  17   2          6.69          6.78         3.05 o
   6  17   2        519.13        477.85        15.02 o
   7  17   2        537.93        512.08        16.48 o
   8  17   2        212.13        237.90        10.67 o
   9  17   2        381.39        427.90        12.22 o
  10  17   2         27.97         29.36         5.76 o
 -11  18   2         38.49         29.42         4.14 o
 -10  18   2        700.57        771.12        27.96 o
  -9  18   2       1331.19       1442.05        33.25 o
  -8  18   2          9.49         10.01         3.82 o
  -7  18   2        588.09        586.61        21.50 o
  -6  18   2       2433.32       2584.95        52.79 o
  -5  18   2          5.73          3.95         3.88 o
  -4  18   2        175.58        162.55        12.39 o
  -3  18   2          1.29          0.42         2.64 o
  -2  18   2       1737.98       1743.07        33.11 o
  -1  18   2         32.75         36.57         5.37 o
   0  18   2        289.32        270.95        10.91 o
   1  18   2        421.81        368.14        17.34 o
   2  18   2         34.82         28.73         4.19 o
   3  18   2        205.93        207.31         9.70 o
   4  18   2         73.36         83.44         6.38 o
   5  18   2        179.70        204.71         9.84 o
   6  18   2       3844.34       3972.01        78.62 o
   7  18   2        173.77        208.48        10.06 o
   8  18   2        431.34        483.53        14.19 o
   9  18   2         85.37        101.38         5.79 o
 -11  19   2        706.34        762.33        29.90 o
 -10  19   2          1.72         -2.31         3.09 o
  -9  19   2        175.29        215.91        10.32 o
  -8  19   2         29.36         30.76         7.24 o
  -7  19   2         24.13         30.57         5.20 o
  -6  19   2          9.46         11.73         5.44 o
  -5  19   2        630.23        698.01        24.83 o
  -4  19   2       1589.83       1538.59        48.19 o
  -3  19   2         39.48         35.49         4.33 o
  -2  19   2       1019.46       1028.46        26.57 o
  -1  19   2        277.61        267.54        12.47 o
   0  19   2         39.93         42.41         4.57 o
   1  19   2        537.68        471.67        16.64 o
   2  19   2        999.87        970.65        33.00 o
   3  19   2        339.84        282.55        11.91 o
   4  19   2          6.68          9.20         2.82 o
   5  19   2         55.29         44.89         5.00 o
   6  19   2          6.85          7.18         2.99 o
   7  19   2         28.65         25.01         4.43 o
   8  19   2        558.45        645.07        19.39 o
 -10  20   2        169.03        160.75         8.37 o
  -9  20   2         58.68         69.44         5.62 o
  -8  20   2         84.92        105.77         7.41 o
  -7  20   2        140.12        140.36         8.22 o
  -6  20   2          2.33          1.87         3.51 o
  -5  20   2        760.15        769.12        21.96 o
  -4  20   2        342.03        354.37        19.72 o
  -3  20   2        414.38        372.52        12.82 o
  -2  20   2        741.45        664.51        19.53 o
  -1  20   2       3699.19       3638.64        51.49 o
   0  20   2        135.35        131.98         8.40 o
   1  20   2        476.05        390.57        14.57 o
   2  20   2         25.90         34.84         4.91 o
   3  20   2          2.68          3.93         2.63 o
   4  20   2        324.81        314.43        11.38 o
   5  20   2        830.97        838.67        18.28 o
   6  20   2         11.32         12.68         2.79 o
   7  20   2         69.96         66.55         6.56 o
   8  20   2         14.52         14.66         2.45 o
  -9  21   2         29.50         33.55         3.56 o
  -8  21   2        476.06        507.05        14.64 o
  -7  21   2        126.90        133.55         7.51 o
  -6  21   2        159.66        181.97        10.14 o
  -5  21   2        425.48        475.03        18.03 o
  -4  21   2          0.42          9.24         3.82 o
  -3  21   2        221.77        242.09         9.99 o
  -2  21   2         49.80         40.65         4.98 o
  -1  21   2        228.25        185.06        10.04 o
   0  21   2        240.77        233.55        18.54 o
   1  21   2         36.75         34.22         5.06 o
   2  21   2        653.90        550.80        19.29 o
   3  21   2         39.27         32.63         4.66 o
   4  21   2         24.42         24.02         3.63 o
   5  21   2         12.24         10.23         2.83 o
   6  21   2        195.22        198.66         9.95 o
   7  21   2          3.90          3.62         1.66 o
  -9  22   2          9.69          7.96         2.38 o
  -8  22   2        168.19        180.50         7.90 o
  -7  22   2        194.80        175.57         8.60 o
  -6  22   2        294.91        340.32        11.43 o
  -5  22   2        422.69        454.63        15.29 o
  -4  22   2        999.68        954.45        33.18 o
  -3  22   2        407.97        426.93        17.35 o
  -2  22   2         45.08         38.17         4.80 o
  -1  22   2        573.12        607.12        24.93 o
   0  22   2        147.97        148.84        10.17 o
   1  22   2          1.99          8.90         3.11 o
   2  22   2         24.20         23.11         4.65 o
   3  22   2        205.86        170.48         8.95 o
   4  22   2         39.48         35.94         4.29 o
   5  22   2         61.93         70.17        14.22 o
   6  22   2        351.71        344.09        12.28 o
   7  22   2          2.65          0.76         5.31 o
  -8  23   2         25.44         23.79         3.44 o
  -7  23   2        493.96        518.72        13.28 o
  -6  23   2         96.17        100.66         5.84 o
  -5  23   2        157.89        171.00         9.64 o
  -4  23   2        221.81        224.45        10.17 o
  -3  23   2        130.71        118.33         8.69 o
  -2  23   2        211.49        186.72        10.94 o
  -1  23   2          5.71          2.04         3.05 o
   0  23   2        584.20        529.90        18.37 o
   1  23   2        440.54        439.53        13.99 o
   2  23   2         25.01         40.91         4.43 o
   3  23   2        104.58         97.86         6.60 o
   4  23   2         17.13         19.40         4.97 o
   5  23   2         43.08         58.19         5.49 o
   6  23   2        294.76        330.94        40.57 o
  -7  24   2        107.03         89.29         4.78 o
  -6  24   2        570.63        574.34        13.47 o
  -5  24   2       1174.36       1219.49        19.28 o
  -4  24   2         40.55         45.27         5.65 o
  -3  24   2        122.66        125.88        10.53 o
  -2  24   2        266.44        272.14        12.22 o
  -1  24   2          1.26          0.72         3.26 o
   0  24   2        755.00        674.96        19.63 o
   1  24   2         33.24         35.60         4.75 o
   2  24   2         30.16         29.90         4.79 o
   3  24   2        844.01        793.01        19.55 o
   4  24   2        314.13        334.90        15.01 o
   5  24   2          0.16          1.48         2.27 o
  -6  25   2          9.33         19.41         5.04 o
  -5  25   2        290.69        320.34         9.64 o
  -4  25   2         19.04         22.05         3.16 o
  -3  25   2        400.71        409.79        15.60 o
  -2  25   2        154.88        178.70         9.10 o
  -1  25   2         51.61         52.81         5.27 o
   0  25   2         19.89         23.63         3.74 o
   1  25   2        231.96        222.55        10.02 o
   2  25   2          3.85          5.72         4.78 o
   3  25   2         53.73         48.85         5.97 o
   4  25   2         10.41          9.98         2.44 o
  -4  26   2        142.30        154.56         9.13 o
  -3  26   2         12.94         13.76         2.97 o
  -2  26   2         40.82         52.31         4.79 o
  -1  26   2        223.34        243.64         8.25 o
   0  26   2        295.59        303.39        10.58 o
   1  26   2         10.46         19.21         3.91 o
   2  26   2         19.69         11.75         5.55 o
  -2  27   2          0.62          2.59         3.21 o
  -1  27   2          2.01          7.79         3.88 o
   0  27   2        124.59        118.02        11.09 o
 -15   1   3         32.02         23.48         5.53 o
 -14   1   3        405.81        500.20        28.93 o
 -13   1   3         64.41         61.82         9.02 o
 -12   1   3        222.86        225.51        16.95 o
 -11   1   3       4172.02       4065.58       134.43 o
 -10   1   3        222.58        226.90        10.83 o
  -9   1   3        573.95        580.42        38.43 o
  -8   1   3       2145.89       2238.98        53.64 o
  -7   1   3        106.51        103.73        12.69 o
  -6   1   3          3.90          5.54         4.85 o
  -5   1   3       3905.86       4259.15        74.02 o
  -4   1   3        506.81        495.85        21.00 o
  -3   1   3       1696.59       1799.92        30.72 o
  -2   1   3         74.93        120.22         5.89 o
  -1   1   3       3895.54       4511.95        63.56 o
   0   1   3        254.04        328.78        10.25 o
   1   1   3      42307.27      41085.34       936.29 o
   2   1   3        102.23         97.90         8.00 o
   3   1   3        411.20        363.36        16.10 o
   4   1   3       7474.50       7529.47       157.04 o
   5   1   3        243.67        299.33        30.87 o
   6   1   3        131.19        132.63        22.23 o
   7   1   3        403.09        435.91        11.46 o
   8   1   3        633.72        601.84        17.98 o
   9   1   3         75.16         48.55        18.80 o
  10   1   3        155.82        151.49        13.78 o
  11   1   3         14.97          8.99         4.61 o
  12   1   3         10.97         11.48         3.66 o
 -15   2   3        188.79        179.33        12.37 o
 -14   2   3        265.20        282.39        17.62 o
 -13   2   3        180.07        158.47        14.25 o
 -12   2   3        241.80        233.14        14.18 o
 -11   2   3        570.96        537.92        29.43 o
 -10   2   3        232.36        252.44        11.42 o
  -9   2   3       2695.08       2373.17        98.27 o
  -8   2   3        815.84        767.63        38.85 o
  -7   2   3         33.31         50.46         8.71 o
  -6   2   3        961.32       1047.42        36.85 o
  -5   2   3       5149.20       4808.93       119.16 o
  -4   2   3       8162.10       7176.03        83.25 o
  -3   2   3       7154.51       6495.25       131.16 o
  -2   2   3       3050.09       2977.65       101.36 o
  -1   2   3      13349.04      13070.09       477.64 o
   0   2   3        469.96        632.63        13.94 o
   1   2   3       1644.60       1695.84        26.08 o
   2   2   3        477.83        589.78        17.03 o
   3   2   3       7180.22       7803.31        76.52 o
   4   2   3        238.36        247.49        19.66 o
   5   2   3        402.74        398.06        43.57 o
   6   2   3        782.26        857.53        70.48 o
   7   2   3         94.52        116.80         7.05 o
   8   2   3        707.29        655.52        17.21 o
   9   2   3         37.11         27.66         5.89 o
  10   2   3         16.70         14.31         6.25 o
  11   2   3         18.87         14.81         6.84 o
  12   2   3         33.50         27.01         5.13 o
 -15   3   3          1.39          4.95         3.87 o
 -14   3   3         48.08         48.26        10.93 o
 -13   3   3          8.68          7.22         5.32 o
 -12   3   3          6.72          8.92         5.60 o
 -11   3   3       5676.97       5754.10       127.37 o
 -10   3   3       1467.17       1530.69        29.37 o
  -9   3   3       1084.74       1152.83        87.48 o
  -8   3   3        181.16        195.73        16.22 o
  -7   3   3       9387.38       9880.91       337.64 o
  -6   3   3       5552.72       6775.38       106.99 o
  -5   3   3         28.80         47.96         7.93 o
  -4   3   3        334.68        505.70        22.01 o
  -3   3   3       8210.50       7481.15        98.38 o
  -2   3   3       8638.64       9713.28       357.50 o
  -1   3   3       5933.40       5905.05        61.40 o
   0   3   3          2.05          7.13         1.98 o
   1   3   3       5916.58       5813.02        74.27 o
   2   3   3        281.66        267.32        11.20 o
   3   3   3          7.56         24.93         5.48 o
   4   3   3         57.89         52.14         7.59 o
   5   3   3        225.11        191.50        18.82 o
   6   3   3        497.76        469.04        40.84 o
   7   3   3       1730.75       1616.45        50.77 o
   8   3   3        225.33        196.30        13.70 o
   9   3   3         72.39         69.09         7.31 o
  10   3   3         78.40         64.44        15.83 o
  11   3   3         36.43         30.91         7.00 o
  12   3   3        138.14        136.29        10.01 o
 -15   4   3          7.91          1.97         4.62 o
 -14   4   3        111.43        124.35        11.89 o
 -13   4   3         52.42         53.37         8.61 o
 -12   4   3        417.83        469.82        31.59 o
 -11   4   3        629.97        723.26        25.32 o
 -10   4   3       2048.02       2223.61        41.32 o
  -9   4   3        107.94         92.17        12.88 o
  -8   4   3        152.70        140.11        16.50 o
  -7   4   3       5961.94       5800.25       478.87 o
  -6   4   3       4431.40       4075.89       199.41 o
  -5   4   3       4613.17       5073.76       764.46 o
  -4   4   3        743.01        758.26        78.58 o
  -3   4   3      13881.39      14189.42       625.96 o
  -2   4   3        138.67        203.60        17.46 o
  -1   4   3       1376.62       1382.10        18.38 o
   0   4   3       7207.99       7552.29        76.75 o
   1   4   3       1896.32       1932.23        35.72 o
   2   4   3       3775.15       3628.51        45.50 o
   3   4   3       2396.18       2393.81        47.66 o
   4   4   3       2514.28       2565.22        52.62 o
   5   4   3       1842.17       1743.51        56.04 o
   6   4   3        366.53        274.80        23.81 o
   7   4   3         22.82         26.30         4.27 o
   8   4   3        106.10         95.10         7.48 o
   9   4   3        290.59        279.05        13.71 o
  10   4   3        378.63        415.86        18.30 o
  11   4   3        118.56        103.92        10.52 o
  12   4   3          0.22         -1.72         5.29 o
 -15   5   3        175.15        176.81        11.48 o
 -14   5   3         16.01         12.81         4.85 o
 -13   5   3        158.15        158.04        15.40 o
 -12   5   3        145.49        134.27        13.72 o
 -11   5   3         74.84         67.56         6.43 o
 -10   5   3        515.65        523.62        17.24 o
  -9   5   3       2150.84       2142.12       117.00 o
  -8   5   3        299.84        297.17        20.91 o
  -7   5   3        364.24        364.10        64.16 o
  -6   5   3        140.27        172.42        21.12 o
  -5   5   3        589.18        906.12        64.58 o
  -4   5   3       4928.75       5046.61       263.37 o
  -3   5   3        726.99        690.51        65.16 o
  -2   5   3       6754.00       6508.65       230.90 o
  -1   5   3        735.66        789.75        15.94 o
   0   5   3       3201.87       3940.49        41.21 o
   1   5   3         22.90         18.92         2.47 o
   2   5   3        594.17        700.88        18.25 o
   3   5   3       1910.58       2317.89        47.80 o
   4   5   3        500.81        513.91        23.60 o
   5   5   3       3339.46       3188.93        80.86 o
   6   5   3        552.21        596.95        34.74 o
   7   5   3        364.08        319.06        12.97 o
   8   5   3        701.63        661.60        21.40 o
   9   5   3         17.31          8.06         3.42 o
  10   5   3         47.35         44.64         5.99 o
  11   5   3        187.44        180.71        10.90 o
  12   5   3        413.96        461.10        25.51 o
 -14   6   3          7.18          4.82         4.56 o
 -13   6   3          2.91          5.38         4.56 o
 -12   6   3         70.31         70.93        10.42 o
 -11   6   3         18.46         19.76         4.80 o
 -10   6   3       1310.99       1292.26        36.84 o
  -9   6   3         49.31         65.37         9.56 o
  -8   6   3          0.64          0.62         3.75 o
  -7   6   3       2235.68       2618.02       102.59 o
  -6   6   3         46.17         58.83        10.17 o
  -5   6   3       4081.06       3722.57       350.01 o
  -4   6   3       4249.78       4880.54       386.90 o
  -3   6   3       1905.85       1615.58        63.21 o
  -2   6   3       2028.99       2212.68       139.88 o
  -1   6   3        125.20        150.81         7.33 o
   0   6   3       7982.40       7955.08       196.29 o
   1   6   3        502.37        535.69        11.74 o
   2   6   3        432.67        341.70        12.62 o
   3   6   3       8019.05       8099.57        98.95 o
   4   6   3        518.24        537.55        24.32 o
   5   6   3        389.82        383.98        21.87 o
   6   6   3        994.52        898.50        42.87 o
   7   6   3        599.93        581.91        16.01 o
   8   6   3       1151.59       1021.81        22.56 o
   9   6   3         34.98         31.97         4.63 o
  10   6   3        106.18        111.97         7.55 o
  11   6   3         95.21         90.79         7.82 o
  12   6   3          6.18         10.02         5.33 o
 -14   7   3        833.26        857.06        28.65 o
 -13   7   3        243.15        265.28        18.23 o
 -12   7   3        529.09        545.70        40.24 o
 -11   7   3          2.18          6.16         3.56 o
 -10   7   3         41.27         31.77         4.76 o
  -9   7   3       1117.75        972.17        23.84 o
  -8   7   3        584.54        703.57        35.30 o
  -7   7   3        259.39        211.92        16.76 o
  -6   7   3       1228.27       1051.07        42.32 o
  -5   7   3          2.16         -2.03         5.12 o
  -4   7   3       1601.48       1247.18        43.22 o
  -3   7   3         29.47         27.62         6.06 o
  -2   7   3        387.62        429.57        19.00 o
  -1   7   3       1145.65       1253.20        27.66 o
   0   7   3       3282.16       3507.67        41.00 o
   1   7   3       7687.84       8181.15       123.31 o
   2   7   3       1503.45       1569.88        30.09 o
   3   7   3        863.07       1120.00        33.13 o
   4   7   3         42.00         39.90         6.82 o
   5   7   3        252.03        274.53        18.90 o
   6   7   3        236.97        216.04        10.61 o
   7   7   3        726.71        635.58        18.09 o
   8   7   3          2.48          0.04         3.21 o
   9   7   3         34.41         28.37         4.32 o
  10   7   3         78.95         74.53         6.25 o
  11   7   3        178.49        185.17        10.56 o
  12   7   3        374.18        374.09        21.50 o
 -14   8   3        130.32        160.62        12.17 o
 -13   8   3         71.25         62.89         9.69 o
 -12   8   3        258.95        274.21        27.07 o
 -11   8   3        263.72        219.15        11.90 o
 -10   8   3       1509.52       1489.88        43.39 o
  -9   8   3       2212.02       2319.16        45.66 o
  -8   8   3         22.66          1.06        10.07 o
  -7   8   3          4.19          8.94         4.92 o
  -6   8   3        410.68        574.69        26.86 o
  -5   8   3        239.31        229.51        24.74 o
  -4   8   3         30.41         43.30         7.54 o
  -3   8   3        970.27        889.49        57.59 o
  -2   8   3        118.40         81.28         6.01 o
  -1   8   3        765.99        667.06        18.40 o
   0   8   3         57.47         71.63         5.26 o
   1   8   3         73.55         79.60         5.54 o
   2   8   3          0.50          3.96         4.21 o
   3   8   3         59.27         46.32         7.24 o
   4   8   3       3763.98       3945.90        70.12 o
   5   8   3         65.38         45.65         9.91 o
   6   8   3        223.63        209.01        10.22 o
   7   8   3         66.00         72.50         6.10 o
   8   8   3        249.71        256.75        10.91 o
   9   8   3        109.25         98.28         7.32 o
  10   8   3        581.30        582.76        16.02 o
  11   8   3        164.94        182.71        10.08 o
 -14   9   3          0.06         -0.63         4.39 o
 -13   9   3         17.94         24.84         6.24 o
 -12   9   3        105.19         96.28        11.92 o
 -11   9   3          9.20          8.47         3.36 o
 -10   9   3        217.90        250.29        14.18 o
  -9   9   3        208.70        250.49        12.78 o
  -8   9   3        381.46        459.00        30.42 o
  -7   9   3       2735.80       3418.28        98.12 o
  -6   9   3        845.70        752.45        47.19 o
  -5   9   3          0.22          4.41         4.09 o
  -4   9   3         82.68         68.28         9.24 o
  -3   9   3         13.78         11.24         3.98 o
  -2   9   3        468.07        368.71        22.83 o
  -1   9   3        504.08        542.27        25.48 o
   0   9   3       1701.53       2198.85        42.81 o
   1   9   3        185.11        165.32        10.75 o
   2   9   3          7.61         33.48         6.72 o
   3   9   3        213.66        172.52        19.57 o
   4   9   3         32.50         66.82        12.84 o
   5   9   3        142.24        107.22        17.66 o
   6   9   3        114.88        112.43         7.65 o
   7   9   3        453.81        447.10        14.05 o
   8   9   3         34.89         30.38         4.45 o
   9   9   3        128.16        130.09         8.23 o
  10   9   3         16.33         13.56         3.39 o
  11   9   3         71.84         60.77         7.28 o
 -14  10   3         26.07         28.04         5.35 o
 -13  10   3         21.21         15.80         5.49 o
 -12  10   3         51.39         44.45         9.20 o
 -11  10   3        808.65        801.27        31.07 o
 -10  10   3        107.77        103.93         8.57 o
  -9  10   3         15.40         10.41         3.35 o
  -8  10   3       1524.96       1401.64        52.00 o
  -7  10   3       2818.60       2690.42       120.24 o
  -6  10   3        795.17        845.80        46.30 o
  -5  10   3       2638.17       2119.15        69.05 o
  -4  10   3       1087.22       1196.20        39.79 o
  -3  10   3         82.63        118.54        10.77 o
  -2  10   3          3.97          6.64         5.45 o
  -1  10   3       1315.35       1431.78        44.29 o
   0  10   3        848.08        741.21        28.36 o
   1  10   3       7811.34       9069.37       155.48 o
   2  10   3       1450.82       1317.08        91.87 o
   3  10   3        125.85        112.43        16.98 o
   4  10   3          4.67         -1.16         5.37 o
   5  10   3        391.61        366.48        19.17 o
   6  10   3        369.79        341.84        13.25 o
   7  10   3          7.04          8.08         3.11 o
   8  10   3        173.36        191.08        11.36 o
   9  10   3        176.73        152.47         9.73 o
  10  10   3        189.74        209.78        12.31 o
  11  10   3        156.66        184.31        11.62 o
 -14  11   3        140.44        165.57        15.22 o
 -13  11   3        108.67         79.38         7.68 o
 -12  11   3        296.50        226.51        17.15 o
 -11  11   3        900.91        865.25        30.40 o
 -10  11   3        120.48        104.78         8.75 o
  -9  11   3        918.99        820.34        24.07 o
  -8  11   3        169.06        126.60         9.15 o
  -7  11   3          3.98          6.16         5.08 o
  -6  11   3        378.40        327.35        37.37 o
  -5  11   3        390.89        386.33        24.44 o
  -4  11   3       1504.22       1830.49        64.56 o
  -3  11   3       1095.59        816.73        43.93 o
  -2  11   3       1172.42        977.14        51.57 o
  -1  11   3       3106.82       3727.12        95.51 o
   0  11   3       1594.97       1912.27        49.55 o
   1  11   3        715.00        794.52        23.16 o
   2  11   3        367.43        316.84        21.89 o
   3  11   3       2877.74       3063.78        89.90 o
   4  11   3        138.30        113.85        28.84 o
   5  11   3        353.72        341.48        11.64 o
   6  11   3       1975.81       1750.95        34.29 o
   7  11   3        934.64        842.10        22.18 o
   8  11   3          0.03          3.50         3.55 o
   9  11   3          1.67          0.02         5.33 o
  10  11   3         16.31         18.20         4.59 o
  11  11   3        553.22        633.23        30.70 o
 -13  12   3          5.06          0.53         3.67 o
 -12  12   3        291.05        249.11        13.97 o
 -11  12   3        739.31        634.42        20.16 o
 -10  12   3          4.80          9.43         3.66 o
  -9  12   3        520.97        461.89        19.11 o
  -8  12   3       1013.61        877.49        25.04 o
  -7  12   3       2980.35       2471.21        69.50 o
  -6  12   3        176.19        171.22        18.38 o
  -5  12   3         42.52         19.97         6.83 o
  -4  12   3       9833.25       8321.68       254.81 o
  -3  12   3       3862.95       4299.89       106.11 o
  -2  12   3         20.05         22.92         6.16 o
  -1  12   3       8726.96       8842.13       182.60 o
   0  12   3         69.99         41.41         6.09 o
   1  12   3         43.21         49.17         6.80 o
   2  12   3       3228.59       3017.32       149.05 o
   3  12   3       2202.01       2404.45       124.17 o
   4  12   3        171.11        166.70        11.52 o
   5  12   3        440.40        376.81        12.36 o
   6  12   3       1325.48       1186.61        29.39 o
   7  12   3        171.35        192.44        10.06 o
   8  12   3        771.12        795.28        32.40 o
   9  12   3        384.99        373.31        20.76 o
  10  12   3        205.88        252.88        12.23 o
  11  12   3          4.32          7.56         4.82 o
 -13  13   3         33.00         15.47         4.15 o
 -12  13   3         49.42         35.45         7.02 o
 -11  13   3          1.39          3.37         3.18 o
 -10  13   3         61.06         50.99         6.30 o
  -9  13   3          6.40          3.18         3.67 o
  -8  13   3       1781.32       1463.82        46.48 o
  -7  13   3         16.33         13.95         3.62 o
  -6  13   3          3.27         -9.73        13.10 o
  -5  13   3        221.25        258.92        21.72 o
  -4  13   3        619.03        509.52        41.54 o
  -3  13   3         16.74         11.43         5.99 o
  -2  13   3       1596.02       1873.15        70.01 o
  -1  13   3        169.56        221.41        19.46 o
   0  13   3        260.32        284.10        22.60 o
   1  13   3       1078.15       1247.17        34.28 o
   2  13   3        562.46        671.70        50.96 o
   3  13   3         99.28         84.01        15.18 o
   4  13   3         19.43         22.98         4.13 o
   5  13   3       1244.38       1181.40        24.19 o
   6  13   3         71.91         59.71         6.40 o
   7  13   3         13.22         13.71         6.12 o
   8  13   3          3.94          7.73         5.52 o
   9  13   3        230.97        198.61        15.06 o
  10  13   3        231.15        225.51        10.91 o
 -13  14   3         69.57         67.39         7.22 o
 -12  14   3         77.99         66.51        10.93 o
 -11  14   3         52.41         65.16         6.30 o
 -10  14   3        500.47        466.64        22.13 o
  -9  14   3        505.19        440.98        17.98 o
  -8  14   3        288.02        224.47        15.13 o
  -7  14   3        217.01        216.83        12.96 o
  -6  14   3        540.02        445.75        22.17 o
  -5  14   3       4315.28       3618.54        77.50 o
  -4  14   3          3.73         12.72         6.67 o
  -3  14   3        142.45        113.15        17.91 o
  -2  14   3         44.00         70.08        13.70 o
  -1  14   3       1732.42       1848.94        58.49 o
   0  14   3        233.11        209.97        16.64 o
   1  14   3          7.27          6.27         4.03 o
   2  14   3          1.85         17.85         6.67 o
   3  14   3          5.36          9.87         3.02 o
   4  14   3       2079.57       1988.29        36.04 o
   5  14   3        734.59        691.84        20.84 o
   6  14   3        147.26        118.40        11.05 o
   7  14   3        177.33        221.89        11.54 o
   8  14   3         37.15         40.17         8.37 o
   9  14   3        211.38        251.94        17.42 o
  10  14   3         24.18         28.96         3.96 o
 -12  15   3         49.57         39.45         6.00 o
 -11  15   3         73.97         60.52         5.72 o
 -10  15   3         24.06         12.84         4.43 o
  -9  15   3        946.83       1013.08        44.34 o
  -8  15   3          5.69          8.49         4.62 o
  -7  15   3        910.18        836.75        40.13 o
  -6  15   3       1855.73       1796.67        66.87 o
  -5  15   3        190.17        217.51        12.16 o
  -4  15   3       3212.58       3304.50       123.99 o
  -3  15   3          0.89         23.22        10.21 o
  -2  15   3       1148.76       1260.57        51.10 o
  -1  15   3         41.11         45.71         9.77 o
   0  15   3        284.61        284.79        19.70 o
   1  15   3        130.91        174.69         9.47 o
   2  15   3        327.84        336.64        12.18 o
   3  15   3         57.63         42.85         5.39 o
   4  15   3          6.77          3.45         3.07 o
   5  15   3         68.70         56.43         6.54 o
   6  15   3        154.38        174.19        11.87 o
   7  15   3        148.21        157.04         9.62 o
   8  15   3        103.51         85.16        10.16 o
   9  15   3        167.75        202.41        10.69 o
  10  15   3        132.66        143.41         8.81 o
 -12  16   3         23.16         23.23         5.26 o
 -11  16   3         24.00         31.24         4.11 o
 -10  16   3        123.53        108.15         9.77 o
  -9  16   3       1056.88       1058.60        31.49 o
  -8  16   3         13.21          9.03         4.28 o
  -7  16   3        313.43        310.72        15.50 o
  -6  16   3        305.58        341.66        17.27 o
  -5  16   3         19.14         17.92         3.95 o
  -4  16   3       3214.98       3373.52        57.97 o
  -3  16   3        630.74        585.03        34.68 o
  -2  16   3       3444.06       3743.98        72.79 o
  -1  16   3          2.09          3.05         2.72 o
   0  16   3        352.81        338.32        11.99 o
   1  16   3       1072.24        972.11        21.52 o
   2  16   3        350.50        328.18        12.17 o
   3  16   3        160.62        169.16         9.96 o
   4  16   3        187.63        184.42        10.59 o
   5  16   3         58.22         56.61         6.21 o
   6  16   3         81.85         85.67         8.31 o
   7  16   3         22.62         22.75         4.20 o
   8  16   3          0.64          3.88         5.06 o
   9  16   3          0.05          3.74         2.50 o
 -12  17   3        542.74        605.09        15.81 o
 -11  17   3        217.16        207.82        12.60 o
 -10  17   3          0.61          0.97         2.91 o
  -9  17   3        275.19        226.14        12.13 o
  -8  17   3       1645.71       1680.46        35.78 o
  -7  17   3         25.42         27.55         4.53 o
  -6  17   3       2967.03       3239.46        84.91 o
  -5  17   3        125.02        134.35         9.65 o
  -4  17   3       4176.13       4266.06       187.93 o
  -3  17   3        198.75        182.06        10.89 o
  -2  17   3        349.40        313.41        11.72 o
  -1  17   3         16.25         17.64         3.68 o
   0  17   3        483.01        509.07        15.04 o
   1  17   3        934.14        884.03        19.86 o
   2  17   3         21.79         36.79         4.77 o
   3  17   3        547.61        510.46        17.06 o
   4  17   3         18.02         16.05         4.00 o
   5  17   3         18.62         24.06         4.39 o
   6  17   3        291.37        295.80        12.50 o
   7  17   3        279.23        280.79        12.54 o
   8  17   3        105.60        105.41         9.70 o
   9  17   3        286.64        288.05        10.55 o
 -11  18   3          0.04         -1.91         3.01 o
 -10  18   3         89.86         82.38         7.52 o
  -9  18   3         37.28         45.65         5.70 o
  -8  18   3         40.44         53.67         6.40 o
  -7  18   3        618.95        610.22        18.45 o
  -6  18   3          2.89          7.31         4.41 o
  -5  18   3         52.63         48.18         7.30 o
  -4  18   3        149.36        161.88         9.23 o
  -3  18   3         39.27         24.76         4.44 o
  -2  18   3         68.91         77.35         6.16 o
  -1  18   3        240.88        226.47         9.89 o
   0  18   3          0.20          3.17         2.42 o
   1  18   3          1.46          1.21         2.50 o
   2  18   3        471.15        385.68        14.46 o
   3  18   3        889.43        767.04        20.77 o
   4  18   3        317.53        263.39        12.08 o
   5  18   3         99.15        108.62         7.86 o
   6  18   3        366.73        347.48        13.33 o
   7  18   3          0.03         -0.07         2.55 o
   8  18   3         34.91         43.27        11.59 o
 -11  19   3         10.97         20.00         3.31 o
 -10  19   3        121.84        122.78         7.08 o
  -9  19   3         47.85         50.52         6.19 o
  -8  19   3         66.66         83.59         7.23 o
  -7  19   3        100.44        118.35         8.05 o
  -6  19   3       1566.13       1642.64        46.81 o
  -5  19   3         27.81         34.33         3.87 o
  -4  19   3       2466.44       2602.49        57.29 o
  -3  19   3        273.39        272.06        12.72 o
  -2  19   3        140.62        130.25         8.83 o
  -1  19   3         74.38         58.06         5.89 o
   0  19   3         85.06         60.98         5.85 o
   1  19   3        217.02        201.11         9.23 o
   2  19   3        370.48        405.33        14.67 o
   3  19   3         16.37         19.91         3.99 o
   4  19   3          2.46          7.22         2.95 o
   5  19   3        569.35        624.91        17.61 o
   6  19   3       1081.59       1134.64        25.80 o
   7  19   3         56.78         67.63         5.09 o
   8  19   3         24.85         28.80         4.41 o
 -10  20   3        478.05        502.65        12.65 o
  -9  20   3        120.80        116.99         7.12 o
  -8  20   3        120.63        118.82         7.95 o
  -7  20   3        129.39        167.80         8.85 o
  -6  20   3        390.04        389.31        13.71 o
  -5  20   3        821.63        823.41        27.31 o
  -4  20   3        324.16        365.40        14.52 o
  -3  20   3        302.32        290.64        12.93 o
  -2  20   3       1301.78       1187.08        40.77 o
  -1  20   3        179.53        158.86         9.41 o
   0  20   3        690.67        638.96        39.10 o
   1  20   3        224.91        177.37        10.94 o
   2  20   3          2.23          0.93         2.94 o
   3  20   3        260.84        244.11        11.05 o
   4  20   3        265.33        269.08        11.34 o
   5  20   3         19.63         18.12         3.55 o
   6  20   3        329.65        363.08        15.13 o
   7  20   3          7.49          8.68         2.63 o
 -10  21   3         29.71         20.40         5.76 o
  -9  21   3          0.30          0.43         2.16 o
  -8  21   3         42.15         35.69         4.34 o
  -7  21   3        375.66        424.99        18.66 o
  -6  21   3        168.38        172.63         8.70 o
  -5  21   3        518.17        556.71        17.48 o
  -4  21   3          6.01          7.10         2.88 o
  -3  21   3        631.66        654.31        18.80 o
  -2  21   3        142.11        139.55         8.69 o
  -1  21   3        461.12        514.78        16.11 o
   0  21   3        870.70        861.99        21.19 o
   1  21   3        175.96        159.28        10.51 o
   2  21   3         68.93         62.86         5.81 o
   3  21   3        332.35        340.13        11.20 o
   4  21   3          1.30          0.71         2.26 o
   5  21   3         18.80          7.35         2.81 o
   6  21   3        967.43       1066.06        29.73 o
   7  21   3          1.84          2.10         3.23 o
  -9  22   3        623.73        658.92        18.94 o
  -8  22   3         58.34         54.52         4.53 o
  -7  22   3          6.49          7.65         2.60 o
  -6  22   3        132.13        136.45         7.17 o
  -5  22   3        119.04         98.78         6.27 o
  -4  22   3         72.07         73.47         5.70 o
  -3  22   3        149.84        155.59         8.75 o
  -2  22   3         46.17         35.76         4.49 o
  -1  22   3         28.89         17.91         4.03 o
   0  22   3          7.18          1.90         3.21 o
   1  22   3         20.63         25.39         4.51 o
   2  22   3         58.45         52.97         6.33 o
   3  22   3        307.26        307.03        11.18 o
   4  22   3         30.58         26.40         3.52 o
   5  22   3        326.63        323.01        11.46 o
   6  22   3         26.43         46.09         5.58 o
  -8  23   3        238.59        261.78         9.53 o
  -7  23   3        155.08        161.56         7.25 o
  -6  23   3        559.19        607.86        15.03 o
  -5  23   3         70.08         68.46         6.56 o
  -4  23   3        610.53        660.51        17.13 o
  -3  23   3        708.02        694.96        20.50 o
  -2  23   3        246.04        221.27        14.38 o
  -1  23   3         17.10         21.43         5.09 o
   0  23   3          2.80          1.98         2.52 o
   1  23   3        519.82        484.42        21.96 o
   2  23   3        615.52        599.84        23.68 o
   3  23   3         10.82         16.15         3.54 o
   4  23   3        221.39        179.85        13.97 o
   5  23   3         88.43        107.42         7.61 o
  -7  24   3        174.17        202.60        10.59 o
  -6  24   3          0.71          1.08         3.25 o
  -5  24   3         58.87         71.13        10.29 o
  -4  24   3         30.64         26.57         5.30 o
  -3  24   3         80.07        102.88         7.51 o
  -2  24   3         12.78         19.48         4.87 o
  -1  24   3        294.55        269.46        21.08 o
   0  24   3          7.36          3.53         3.39 o
   1  24   3         10.31          8.66         2.92 o
   2  24   3        375.70        367.37        13.11 o
   3  24   3         22.55         21.83         4.51 o
   4  24   3        307.23        281.53        26.57 o
  -6  25   3        578.10        688.58        18.81 o
  -5  25   3        208.17        217.65        11.44 o
  -4  25   3         17.77         17.98         4.30 o
  -3  25   3        630.87        717.81        17.57 o
  -2  25   3       1264.45       1268.65        24.49 o
  -1  25   3         63.72         76.69         5.92 o
   0  25   3         47.65         34.81         4.22 o
   1  25   3        197.41        186.44        11.02 o
   2  25   3         45.77         55.45         5.93 o
   3  25   3         45.22         49.84         7.58 o
  -4  26   3         11.90          5.46         2.33 o
  -3  26   3        618.26        677.26        19.42 o
  -2  26   3        494.23        583.29        18.04 o
  -1  26   3        134.13        147.73         7.18 o
   0  26   3         13.94         20.63         3.71 o
   1  26   3        611.89        664.23        18.57 o
 -15   0   4          7.02         10.74         7.18 o
 -14   0   4         11.73         10.19         6.50 o
 -13   0   4       2386.90       2557.55        61.36 o
 -12   0   4        795.43        837.61        31.45 o
 -11   0   4       1899.76       2007.29        80.08 o
 -10   0   4       2794.02       2732.48       257.33 o
  -9   0   4        107.32         68.98        16.38 o
  -8   0   4        778.75        853.02        55.76 o
  -7   0   4        315.06        408.41        25.31 o
  -6   0   4       1379.11       1313.86        61.23 o
  -5   0   4       1309.88       1361.81        55.91 o
  -4   0   4       1518.04       1952.60       117.99 o
  -3   0   4       4769.92       4777.40       346.99 o
  -2   0   4       3942.22       3917.37        85.06 o
  -1   0   4       1050.68        975.27        21.64 o
   0   0   4        119.80        171.59         9.77 o
   1   0   4       7946.90       8286.39       111.78 o
   2   0   4        532.69        668.72        41.27 o
   3   0   4       2108.42       2430.69        83.09 o
   4   0   4       2041.83       2044.02       114.89 o
   5   0   4         30.79         56.94        22.73 o
   6   0   4       1999.41       1798.13        33.67 o
   7   0   4        120.79        104.94         8.59 o
   8   0   4        134.39        113.32        12.97 o
   9   0   4         51.18         55.02        12.82 o
  10   0   4       1176.21       1124.36        50.58 o
  11   0   4          9.68         19.46         7.13 o
 -15   1   4        229.30        267.83        15.49 o
 -14   1   4        176.37        180.30        14.21 o
 -13   1   4        127.39        148.33         9.44 o
 -12   1   4        701.71        760.26        26.67 o
 -11   1   4        125.99        109.40         7.85 o
 -10   1   4        262.09        252.27        13.31 o
  -9   1   4         37.79         48.34        11.30 o
  -8   1   4         40.70         59.17        10.49 o
  -7   1   4       1582.94       1662.66        85.52 o
  -6   1   4       3066.74       2403.96        60.21 o
  -5   1   4        484.39        419.99        31.12 o
  -4   1   4       4840.80       5013.95       273.87 o
  -3   1   4       1319.02       1216.08        29.39 o
  -2   1   4         22.37         29.02         3.40 o
  -1   1   4        191.98        189.95         7.61 o
   0   1   4        903.49        845.48        17.34 o
   1   1   4        204.40        251.20        11.12 o
   2   1   4        183.35        162.90        11.60 o
   3   1   4         14.06          4.12         6.16 o
   4   1   4        644.20        680.20        46.42 o
   5   1   4       1918.47       1766.30        80.36 o
   6   1   4          1.98          7.18         2.39 o
   7   1   4        211.41        171.15         8.16 o
   8   1   4        231.53        190.48        11.68 o
   9   1   4         14.50         10.55         5.67 o
  10   1   4        189.34        194.84        15.04 o
  11   1   4         10.18          3.80         4.33 o
 -15   2   4         48.45         39.94         6.55 o
 -14   2   4         66.36         73.19        10.06 o
 -13   2   4        500.87        561.23        17.84 o
 -12   2   4         15.93         17.53         5.96 o
 -11   2   4       3194.21       3146.68        93.93 o
 -10   2   4        431.13        398.24        17.27 o
  -9   2   4         30.99         37.82         7.71 o
  -8   2   4        840.08        752.19        37.71 o
  -7   2   4        566.59        657.08        38.61 o
  -6   2   4       2124.96       1823.87       125.48 o
  -5   2   4       8688.70       8527.98       658.50 o
  -4   2   4        353.30        574.40        27.64 o
  -3   2   4        599.88        569.03        24.74 o
  -2   2   4         61.35         62.87         5.68 o
  -1   2   4       5714.52       6578.56        89.24 o
   0   2   4        141.40        208.81         8.22 o
   1   2   4        402.79        479.62        17.01 o
   2   2   4       2414.09       2863.66        49.46 o
   3   2   4       2266.41       2640.12        49.27 o
   4   2   4          0.03         -9.06        10.65 o
   5   2   4       2480.22       2344.34        92.54 o
   6   2   4       2033.95       1814.20        33.76 o
   7   2   4        364.02        364.89        12.85 o
   8   2   4         38.37         29.78         4.71 o
   9   2   4         93.36         81.52        10.83 o
  10   2   4        266.00        235.32        15.98 o
  11   2   4        172.76        210.05        13.41 o
 -15   3   4          3.91          0.60         3.38 o
 -14   3   4       1385.78       1483.22        41.23 o
 -13   3   4         10.80          2.70         3.17 o
 -12   3   4        860.46        859.61        31.40 o
 -11   3   4         72.91         60.65         5.84 o
 -10   3   4         76.91         81.19         6.95 o
  -9   3   4        994.52        895.00        69.57 o
  -8   3   4        505.13        352.26        27.60 o
  -7   3   4       1782.83       2066.22        59.72 o
  -6   3   4        401.25        284.77        20.22 o
  -5   3   4       1495.01       1498.55       100.27 o
  -4   3   4       4483.12       5288.05        81.96 o
  -3   3   4       3141.80       3275.93        58.66 o
  -2   3   4       1103.97       1120.19        36.11 o
  -1   3   4       4863.69       5327.20        44.60 o
   0   3   4        817.97        950.64        29.55 o
   1   3   4       1078.24       1250.19        27.96 o
   2   3   4       3675.30       4329.06        56.89 o
   3   3   4       4354.04       4711.96        68.56 o
   4   3   4       1512.12       1637.91       103.48 o
   5   3   4       1342.58       1369.84        69.22 o
   6   3   4        253.53        219.16         9.53 o
   7   3   4         26.40         26.18         4.50 o
   8   3   4        287.65        237.84        11.60 o
   9   3   4         22.57         23.88         6.23 o
  10   3   4         93.92         73.53         9.53 o
  11   3   4         16.45         17.91         5.08 o
 -15   4   4          7.50         12.73         4.54 o
 -14   4   4        380.57        467.08        22.49 o
 -13   4   4        659.74        627.30        18.96 o
 -12   4   4        492.14        510.00        17.62 o
 -11   4   4        954.54        976.47        29.15 o
 -10   4   4       1431.83       1515.32        40.99 o
  -9   4   4       2530.49       2700.20        87.00 o
  -8   4   4        373.59        407.73        28.70 o
  -7   4   4        214.64        183.57        17.60 o
  -6   4   4        387.41        443.89        25.70 o
  -5   4   4       8599.55       9030.22       281.63 o
  -4   4   4       7291.20       7878.44       485.35 o
  -3   4   4       2706.89       3232.58       348.04 o
  -2   4   4        129.80        209.42         8.80 o
  -1   4   4       1456.99       1361.52        25.22 o
   0   4   4       1462.33       1674.54        31.41 o
   1   4   4          0.63          6.80         3.19 o
   2   4   4       1896.65       1918.17        33.15 o
   3   4   4       1243.46       1179.76        34.90 o
   4   4   4       1311.95       1459.55        66.75 o
   5   4   4       2151.49       2188.98        86.83 o
   6   4   4        165.86        142.13         7.31 o
   7   4   4        926.87        828.58        18.04 o
   8   4   4        351.11        361.13        14.19 o
   9   4   4        763.03        799.88        25.73 o
  10   4   4         12.45         11.07         5.39 o
  11   4   4         91.27        109.55         9.64 o
 -15   5   4         34.79         44.63         6.27 o
 -14   5   4         52.70         38.33         7.09 o
 -13   5   4         58.09         41.74         5.80 o
 -12   5   4         34.83         50.23         7.76 o
 -11   5   4        172.09        211.18        11.40 o
 -10   5   4          1.94          2.59         3.06 o
  -9   5   4        641.91        708.50        34.80 o
  -8   5   4       1479.78       1301.41        53.32 o
  -7   5   4        752.83        679.84        75.80 o
  -6   5   4        496.93        402.00        25.21 o
  -5   5   4       4201.47       4438.62       486.72 o
  -4   5   4       3426.82       3697.00       101.12 o
  -3   5   4       8706.88       9601.73       131.44 o
  -2   5   4       4501.23       4908.46       164.74 o
  -1   5   4       4786.80       5154.37       165.58 o
   0   5   4          4.85          8.23         3.47 o
   1   5   4       2810.92       2911.58        39.82 o
   2   5   4        237.95        263.56        12.14 o
   3   5   4       1093.19       1128.59        34.56 o
   4   5   4         31.82         42.14        13.56 o
   5   5   4         87.24         99.63        18.64 o
   6   5   4       2202.61       1993.85        32.99 o
   7   5   4         37.90         53.56         5.13 o
   8   5   4        102.28         72.37         6.45 o
   9   5   4          0.98         -0.53         3.48 o
  10   5   4          1.17          2.47         4.53 o
  11   5   4          6.65          3.69         3.63 o
 -15   6   4        105.48         98.87        12.29 o
 -14   6   4         11.66         19.02         5.05 o
 -13   6   4         14.62         10.94         3.17 o
 -12   6   4        632.98        624.13        19.80 o
 -11   6   4        175.41        163.55        10.13 o
 -10   6   4         80.26         76.49        10.32 o
  -9   6   4        109.38        112.87         8.44 o
  -8   6   4         27.61         35.29         9.81 o
  -7   6   4         15.90         17.56        10.96 o
  -6   6   4        289.59        433.94        31.90 o
  -5   6   4        389.88        357.03        26.48 o
  -4   6   4       2353.91       2736.69       322.39 o
  -3   6   4       2975.50       3355.24       108.33 o
  -2   6   4       4051.64       5013.95       278.60 o
  -1   6   4        203.30        155.57         9.17 o
   0   6   4        125.64        140.87         7.48 o
   1   6   4       5618.98       6175.59        61.35 o
   2   6   4       3440.27       3906.43        69.00 o
   3   6   4        430.65        433.81        21.61 o
   4   6   4        782.07        665.08        28.41 o
   5   6   4        270.57        266.01        22.80 o
   6   6   4          0.05          2.07         2.96 o
   7   6   4        377.64        359.07        12.97 o
   8   6   4        228.84        262.27        11.11 o
   9   6   4        124.27        128.14         9.15 o
  10   6   4         11.78         11.87         4.82 o
  11   6   4         29.94         43.21        10.84 o
 -14   7   4        294.31        303.00        17.34 o
 -13   7   4          2.91          2.46         2.81 o
 -12   7   4         26.24         39.41         5.60 o
 -11   7   4         81.91         80.48         7.38 o
 -10   7   4         29.53         35.66         4.90 o
  -9   7   4         63.50         66.82         6.34 o
  -8   7   4        614.62        484.29        43.20 o
  -7   7   4        120.26        131.41        16.89 o
  -6   7   4        888.85        754.25        40.74 o
  -5   7   4       2229.90       2516.38       567.43 o
  -4   7   4       4028.98       3967.37       296.16 o
  -3   7   4       1394.38       1657.09        43.12 o
  -2   7   4         58.75         54.64         6.99 o
  -1   7   4         99.08         80.84         6.70 o
   0   7   4        477.40        565.88        17.06 o
   1   7   4       1769.72       1711.69        41.56 o
   2   7   4        464.75        561.14        17.73 o
   3   7   4        592.17        597.86        25.58 o
   4   7   4         22.52         10.98         4.62 o
   5   7   4          1.26          1.03         2.87 o
   6   7   4       1693.60       1703.67        27.86 o
   7   7   4       1292.27       1186.86        26.12 o
   8   7   4        136.75        118.86         7.73 o
   9   7   4          7.66          5.90         3.45 o
  10   7   4         34.61         29.79         5.10 o
  11   7   4        554.57        609.42        29.63 o
 -14   8   4          0.14         -1.17         3.76 o
 -13   8   4         48.66         38.13         5.85 o
 -12   8   4        209.04        175.81        10.55 o
 -11   8   4         98.65        111.62         8.77 o
 -10   8   4        409.61        345.49        14.89 o
  -9   8   4        932.28        791.40        26.65 o
  -8   8   4        200.18        230.73        20.95 o
  -7   8   4       1308.98       1278.62        64.06 o
  -6   8   4        120.45        102.38        15.07 o
  -5   8   4        597.81        604.36        73.25 o
  -4   8   4        115.87        115.02        20.88 o
  -3   8   4       1594.39       1551.15        51.72 o
  -2   8   4         50.21         82.34         9.80 o
  -1   8   4        623.76        708.93        18.25 o
   0   8   4         36.98         44.02         4.97 o
   1   8   4       2374.20       2680.69        44.98 o
   2   8   4          1.97         11.56         3.82 o
   3   8   4       1138.23       1101.29        35.26 o
   4   8   4        150.65        158.33        16.49 o
   5   8   4        420.59        384.41        17.90 o
   6   8   4        423.83        386.77        14.56 o
   7   8   4         89.23        103.76         9.64 o
   8   8   4         34.99         26.72         4.21 o
   9   8   4          0.94          3.04         3.23 o
  10   8   4         73.59         67.18         6.45 o
  11   8   4          5.93         -1.15         4.10 o
 -14   9   4        257.65        253.94        23.82 o
 -13   9   4        326.99        310.86        14.76 o
 -12   9   4        181.73        200.03        12.09 o
 -11   9   4         20.19          9.45         3.48 o
 -10   9   4        125.16        114.89         9.01 o
  -9   9   4        284.76        282.17        13.48 o
  -8   9   4       2973.29       2969.30        72.71 o
  -7   9   4          0.59          1.20         4.17 o
  -6   9   4        903.20        750.03        41.65 o
  -5   9   4         67.61         48.81         8.96 o
  -4   9   4         65.90         61.74         9.03 o
  -3   9   4         27.71         19.76         7.36 o
  -2   9   4       4933.79       4809.49       169.95 o
  -1   9   4         11.44         11.73         4.38 o
   0   9   4       1103.60       1150.38        28.72 o
   1   9   4       1646.13       1807.10        44.08 o
   2   9   4       1766.08       1852.25        59.30 o
   3   9   4        851.91        832.28        44.73 o
   4   9   4       1886.08       2001.17        74.14 o
   5   9   4         56.99         46.75         5.82 o
   6   9   4          0.58          1.76         3.26 o
   7   9   4        648.32        669.14        19.06 o
   8   9   4         24.83         35.52         4.82 o
   9   9   4         25.97         14.75         3.99 o
  10   9   4          0.58         -4.78         4.78 o
 -14  10   4         38.32         33.26         8.07 o
 -13  10   4         21.56         22.68         4.37 o
 -12  10   4        320.71        304.64        13.72 o
 -11  10   4          1.93          2.04         3.40 o
 -10  10   4         51.66         47.96         6.12 o
  -9  10   4          3.67          1.64         2.95 o
  -8  10   4         86.35         94.72         7.02 o
  -7  10   4         57.38         78.96        11.85 o
  -6  10   4        821.29        780.99        44.44 o
  -5  10   4        936.61        947.92        55.17 o
  -4  10   4       1945.40       1997.17        68.67 o
  -3  10   4        208.08        200.29        35.62 o
  -2  10   4         87.08         71.14        10.53 o
  -1  10   4         54.56         49.01         7.65 o
   0  10   4        155.72        188.90        12.26 o
   1  10   4        226.11        286.22        20.04 o
   2  10   4       2465.71       2356.25       111.87 o
   3  10   4        730.72        807.04        45.65 o
   4  10   4          3.50          4.82         2.96 o
   5  10   4        851.04        826.64        22.91 o
   6  10   4         20.21         22.59         4.30 o
   7  10   4          4.90          4.02         3.55 o
   8  10   4          0.73          1.28         3.69 o
   9  10   4         30.02         32.73         5.00 o
  10  10   4         18.82         21.78         4.88 o
 -14  11   4         42.28         44.38         8.94 o
 -13  11   4        396.59        325.60        29.99 o
 -12  11   4         13.98          6.95         3.03 o
 -11  11   4        265.85        263.88        13.37 o
 -10  11   4        140.70        158.44        10.69 o
  -9  11   4       1296.88       1161.43        37.29 o
  -8  11   4         39.94         33.86         5.31 o
  -7  11   4         17.62         17.21         4.79 o
  -6  11   4         35.74         32.97         8.91 o
  -5  11   4        229.99        223.54        32.21 o
  -4  11   4        254.02        291.16        52.98 o
  -3  11   4        288.90        233.32        24.15 o
  -2  11   4        170.24        195.48        17.57 o
  -1  11   4       3069.24       3239.48        91.18 o
   0  11   4          1.08          6.17         3.48 o
   1  11   4       2562.00       2696.52        78.60 o
   2  11   4       1133.69       1065.84        67.01 o
   3  11   4        448.94        430.19        34.01 o
   4  11   4        274.30        299.87        13.42 o
   5  11   4        133.01        105.72         8.44 o
   6  11   4        181.34        181.63         9.86 o
   7  11   4        368.09        352.37        15.15 o
   8  11   4         19.86         13.71         3.85 o
   9  11   4         97.59        123.63         9.31 o
  10  11   4         11.64          5.92         3.25 o
 -13  12   4         27.53         22.32         5.49 o
 -12  12   4        245.97        216.63        11.08 o
 -11  12   4          0.20          1.18         3.67 o
 -10  12   4        111.62        119.01         9.52 o
  -9  12   4        928.12        854.80        35.99 o
  -8  12   4         23.71         16.83         3.88 o
  -7  12   4        510.66        532.82        16.59 o
  -6  12   4        114.57        118.95        15.61 o
  -5  12   4         84.34         82.22        15.79 o
  -4  12   4        175.57        135.89        19.60 o
  -3  12   4         28.73         18.22         5.19 o
  -2  12   4         80.94         66.38        10.81 o
  -1  12   4        258.20        272.27        18.26 o
   0  12   4        856.47        773.23        38.66 o
   1  12   4        194.50        160.03        20.71 o
   2  12   4         86.12        112.93        24.38 o
   3  12   4          9.65         11.81         4.14 o
   4  12   4          1.22          2.64         3.54 o
   5  12   4        334.96        352.80        14.69 o
   6  12   4        352.22        317.46        12.79 o
   7  12   4         57.95         54.38         7.64 o
   8  12   4         83.47         78.93         8.47 o
   9  12   4        481.73        497.79        25.89 o
  10  12   4          0.04         -2.77         3.04 o
 -13  13   4        717.42        626.97       142.55 o
 -12  13   4        341.22        335.80        14.38 o
 -11  13   4        395.33        326.54        23.55 o
 -10  13   4          8.25          9.09         4.16 o
  -9  13   4       1611.57       1478.22        39.44 o
  -8  13   4        376.56        419.28        17.31 o
  -7  13   4       1252.76       1051.86        28.51 o
  -6  13   4        226.11        193.25        10.59 o
  -5  13   4          0.78          8.82         8.27 o
  -4  13   4        273.61        236.03        26.90 o
  -3  13   4       5747.74       5964.41       136.85 o
  -2  13   4        316.59        335.77        36.01 o
  -1  13   4       1546.24       1762.14        60.51 o
   0  13   4        419.30        415.98        33.89 o
   1  13   4         34.77         14.15         7.13 o
   2  13   4        396.22        421.32        15.35 o
   3  13   4       1302.57       1227.24        32.85 o
   4  13   4        650.08        690.97        18.90 o
   5  13   4          4.80          3.26         3.39 o
   6  13   4         85.36         86.06         8.80 o
   7  13   4       1387.66       1453.17        43.07 o
   8  13   4        492.84        496.94        18.69 o
   9  13   4         51.03         57.51         5.97 o
 -13  14   4         23.38         24.17         5.00 o
 -12  14   4        218.45        212.53        11.60 o
 -11  14   4         45.27         31.02         5.67 o
 -10  14   4       1615.73       1622.91        47.77 o
  -9  14   4        317.93        361.26        19.33 o
  -8  14   4          1.35         -0.94         4.27 o
  -7  14   4        159.73        143.67         8.96 o
  -6  14   4       3933.14       4001.66        83.49 o
  -5  14   4        415.32        362.98        12.21 o
  -4  14   4        643.47        690.67        46.70 o
  -3  14   4        346.80        310.25        24.88 o
  -2  14   4       1545.76       1171.01        59.75 o
  -1  14   4        103.48        138.29        13.98 o
   0  14   4       4117.77       3677.91       190.90 o
   1  14   4        341.98        332.73        13.59 o
   2  14   4        118.80        125.77         7.58 o
   3  14   4         20.76         30.07         4.44 o
   4  14   4         55.22         48.78         5.79 o
   5  14   4         35.64         36.12         4.46 o
   6  14   4        105.21         96.09         8.58 o
   7  14   4          1.51          1.51         4.82 o
   8  14   4        195.64        219.90        11.90 o
   9  14   4        193.14        180.20        10.33 o
 -13  15   4         19.14         17.19         5.76 o
 -12  15   4        374.75        394.70        12.79 o
 -11  15   4        272.87        280.03        14.58 o
 -10  15   4        335.83        342.48        17.54 o
  -9  15   4        749.69        678.43        31.95 o
  -8  15   4        800.62        752.06        27.84 o
  -7  15   4         36.21         26.94         4.34 o
  -6  15   4       9924.65       8966.72       258.25 o
  -5  15   4        616.02        576.40        15.63 o
  -4  15   4        119.74        104.83         7.14 o
  -3  15   4         76.66         59.60         5.44 o
  -2  15   4       3152.45       3334.57       126.26 o
  -1  15   4         16.45         24.82         3.33 o
   0  15   4        900.30        983.60        21.18 o
   1  15   4        331.29        300.94        11.62 o
   2  15   4       1429.55       1397.87        29.45 o
   3  15   4       1260.46       1242.91        27.46 o
   4  15   4        874.14        860.44        22.66 o
   5  15   4         50.57         42.16         5.19 o
   6  15   4        125.67        134.87        12.52 o
   7  15   4        460.89        461.17        22.41 o
   8  15   4        387.95        414.42        15.23 o
   9  15   4         29.26         34.96         4.54 o
 -12  16   4        109.37        108.34         6.17 o
 -11  16   4        207.87        198.65        10.00 o
 -10  16   4        712.90        670.20        20.35 o
  -9  16   4        887.67        912.66        25.19 o
  -8  16   4        153.89        149.02        10.61 o
  -7  16   4       1481.59       1421.64        51.10 o
  -6  16   4        934.55        922.59        30.16 o
  -5  16   4         52.11         54.59         6.65 o
  -4  16   4          3.45         14.88         3.70 o
  -3  16   4       3945.63       4139.08        48.52 o
  -2  16   4        615.95        589.80        18.34 o
  -1  16   4       3940.25       4037.66        70.36 o
   0  16   4       1133.43        994.40        37.89 o
   1  16   4       1347.05       1288.05        24.64 o
   2  16   4         79.45         73.43         5.96 o
   3  16   4        588.10        594.85        18.52 o
   4  16   4        150.93        142.22         9.09 o
   5  16   4          6.04          7.17         3.28 o
   6  16   4          9.14          0.47         4.22 o
   7  16   4        798.25        886.56        29.47 o
   8  16   4          0.12         -2.94         2.94 o
 -12  17   4          0.39          2.58         4.38 o
 -11  17   4         75.41         82.53         6.13 o
 -10  17   4        363.90        330.58        13.51 o
  -9  17   4          7.39          8.41         3.62 o
  -8  17   4        423.13        391.68        18.37 o
  -7  17   4        389.89        377.86        14.37 o
  -6  17   4         56.99         65.57         6.35 o
  -5  17   4        224.59        188.85        11.60 o
  -4  17   4        255.82        260.47        11.20 o
  -3  17   4        312.82        276.01        11.47 o
  -2  17   4          3.07          4.00         2.63 o
  -1  17   4        146.50        144.28         8.26 o
   0  17   4        441.00        409.19        13.61 o
   1  17   4         25.23         27.86         3.99 o
   2  17   4         13.29          8.58         2.78 o
   3  17   4        101.70         97.54         7.60 o
   4  17   4          6.41          2.59         2.98 o
   5  17   4        338.57        376.85        13.53 o
   6  17   4          7.27         11.21         3.38 o
   7  17   4        145.60        173.62         9.73 o
   8  17   4         35.38         37.87         5.31 o
 -11  18   4        234.53        241.97        12.59 o
 -10  18   4         26.72         18.16         3.67 o
  -9  18   4          3.26          2.29         4.06 o
  -8  18   4         34.43         24.92         4.74 o
  -7  18   4        230.95        228.24        12.53 o
  -6  18   4        179.34        164.64        10.77 o
  -5  18   4         56.87         74.36         7.34 o
  -4  18   4        965.58       1001.66        24.72 o
  -3  18   4        802.00        852.68        19.89 o
  -2  18   4        663.85        659.75        17.34 o
  -1  18   4        200.51        193.04         9.31 o
   0  18   4       4371.16       4221.19        47.73 o
   1  18   4         47.29         38.01         5.71 o
   2  18   4        740.50        668.98        28.03 o
   3  18   4       1362.95       1319.38        42.67 o
   4  18   4        112.99        134.65         7.39 o
   5  18   4        143.77        147.83         8.22 o
   6  18   4          6.77          5.21         5.06 o
   7  18   4        345.07        352.65        17.27 o
   8  18   4         88.03        118.68         7.74 o
 -11  19   4          5.92          0.99         2.87 o
 -10  19   4          0.40          2.17         2.68 o
  -9  19   4         92.68        121.32         8.03 o
  -8  19   4        207.84        199.90        10.80 o
  -7  19   4        608.24        614.28        20.17 o
  -6  19   4         48.10         53.25         5.49 o
  -5  19   4         39.17         46.14         5.19 o
  -4  19   4        908.94        987.19        28.49 o
  -3  19   4        189.41        162.63         8.49 o
  -2  19   4        375.65        372.13        12.76 o
  -1  19   4         69.58         77.92         6.08 o
   0  19   4        235.12        237.67        10.24 o
   1  19   4         58.43         44.94         4.79 o
   2  19   4         34.29         34.68         4.58 o
   3  19   4          0.25          4.42         2.63 o
   4  19   4          2.77          0.54         2.46 o
   5  19   4         71.01         68.83         5.51 o
   6  19   4        992.60        984.44        34.25 o
   7  19   4         28.80         17.86         3.99 o
 -10  20   4         61.00         67.46         4.80 o
  -9  20   4         12.79          7.92         2.55 o
  -8  20   4          3.45          3.96         2.70 o
  -7  20   4         56.92         62.88         6.53 o
  -6  20   4       1428.99       1577.88        36.54 o
  -5  20   4        302.84        351.96        14.10 o
  -4  20   4       1582.00       1734.18        43.79 o
  -3  20   4        239.67        255.17        11.81 o
  -2  20   4        848.19        873.60        19.76 o
  -1  20   4         91.68         88.74         6.26 o
   0  20   4        574.30        510.77        14.52 o
   1  20   4         53.96         56.82         5.68 o
   2  20   4          3.15          0.42         2.74 o
   3  20   4        349.91        370.60        13.14 o
   4  20   4         77.05         78.57         6.04 o
   5  20   4        134.17        131.61         8.27 o
   6  20   4         18.49         16.10         3.88 o
  -9  21   4         20.18         20.83         2.96 o
  -8  21   4         24.20         28.70         3.70 o
  -7  21   4        133.28        143.18         9.41 o
  -6  21   4         98.50        113.39         7.46 o
  -5  21   4         12.75         11.69         3.37 o
  -4  21   4        346.77        318.50        14.34 o
  -3  21   4        150.17        171.29        14.51 o
  -2  21   4        245.66        227.02        12.55 o
  -1  21   4         27.99         28.11         3.82 o
   0  21   4          0.04          4.65         2.48 o
   1  21   4         94.98         68.00         5.89 o
   2  21   4        131.84        106.60         7.12 o
   3  21   4        980.40        907.15        27.06 o
   4  21   4        217.73        200.16         8.64 o
   5  21   4         57.06         44.83         4.43 o
   6  21   4          1.83          7.09         2.87 o
  -9  22   4         34.90         38.82         4.68 o
  -8  22   4         12.05         13.31         2.91 o
  -7  22   4          0.51          2.75         2.49 o
  -6  22   4         35.52         34.40         6.40 o
  -5  22   4        359.96        380.85        13.48 o
  -4  22   4        703.60        695.38        19.02 o
  -3  22   4         13.06         14.63         3.68 o
  -2  22   4          0.78          0.14         2.79 o
  -1  22   4        161.58        151.36         8.51 o
   0  22   4        926.46        963.15        20.62 o
   1  22   4        161.26        143.81         7.79 o
   2  22   4         20.91         11.73         2.85 o
   3  22   4        640.95        596.49        28.67 o
   4  22   4          9.43          6.56         2.85 o
   5  22   4        142.55        130.48         8.25 o
  -8  23   4        116.65        113.83         7.91 o
  -7  23   4        125.55        120.07         9.07 o
  -6  23   4          3.00          1.26         3.31 o
  -5  23   4         51.11         52.69         4.63 o
  -4  23   4         86.71         93.43         6.30 o
  -3  23   4         78.77         81.95         6.16 o
  -2  23   4        268.50        256.74        12.03 o
  -1  23   4        218.64        179.60         8.51 o
   0  23   4        377.93        349.33        16.08 o
   1  23   4         12.79         24.58         4.22 o
   2  23   4          0.33          1.43         3.11 o
   3  23   4          6.92         11.26         2.38 o
   4  23   4        126.02        137.78        10.08 o
  -7  24   4        142.70        165.23         9.11 o
  -6  24   4          1.23          2.80         2.66 o
  -5  24   4        698.00        779.31        23.19 o
  -4  24   4         14.54         15.82         3.34 o
  -3  24   4        289.95        282.97        11.77 o
  -2  24   4         46.51         50.89         5.20 o
  -1  24   4         26.02         19.29         3.61 o
   0  24   4         21.88         16.18         3.24 o
   1  24   4        641.16        668.72        17.10 o
   2  24   4        255.11        279.65        10.43 o
   3  24   4         31.43         28.58         5.71 o
  -5  25   4         16.25         12.28         3.05 o
  -4  25   4        115.98        143.20        10.96 o
  -3  25   4         21.06         29.11         3.59 o
  -2  25   4        548.26        533.48        14.48 o
  -1  25   4         41.22         39.76         4.07 o
   0  25   4         80.91         87.51         7.19 o
   1  25   4         80.38         98.57         7.41 o
   2  25   4         83.88         76.95         8.40 o
 -15   1   5          1.28          8.39         4.23 o
 -14   1   5        319.71        347.54        13.44 o
 -13   1   5        308.37        318.17        14.29 o
 -12   1   5         19.19         32.20         4.57 o
 -11   1   5        287.24        263.56        17.18 o
 -10   1   5       3527.30       3442.45        45.96 o
  -9   1   5        482.11        405.92        30.09 o
  -8   1   5       5289.38       4654.05       114.52 o
  -7   1   5         12.91         13.42         5.16 o
  -6   1   5        649.44        777.53        28.90 o
  -5   1   5       1102.71       1017.77        34.49 o
  -4   1   5       8138.42       8651.34       332.04 o
  -3   1   5        821.33        846.63        20.15 o
  -2   1   5       4684.81       5221.25       144.74 o
  -1   1   5        112.74        134.91         7.99 o
   0   1   5       7062.37       7837.90       127.95 o
   1   1   5        711.44        915.40        30.03 o
   2   1   5      14034.29      14736.89       167.52 o
   3   1   5         83.51         77.52        11.53 o
   4   1   5       1037.62       1227.56        65.59 o
   5   1   5        665.11        566.19        12.66 o
   6   1   5         25.50         24.91         3.80 o
   7   1   5        630.31        626.25        14.20 o
   8   1   5          7.07          1.96        10.01 o
   9   1   5          1.75          0.18         5.30 o
  10   1   5        107.60        113.69        12.06 o
 -15   2   5         42.14         49.39         7.14 o
 -14   2   5        271.51        249.99        11.47 o
 -13   2   5        162.11        151.95         9.45 o
 -12   2   5        548.23        549.62        18.09 o
 -11   2   5       6397.32       6275.88       103.84 o
 -10   2   5        538.52        556.68        17.10 o
  -9   2   5       1353.33       1395.12       103.51 o
  -8   2   5        196.26        198.68        20.26 o
  -7   2   5        373.20        334.07        24.30 o
  -6   2   5         21.29         29.03         5.81 o
  -5   2   5        440.81        367.36        20.53 o
  -4   2   5       1685.29       1896.78        47.18 o
  -3   2   5       1646.90       1734.22        41.82 o
  -2   2   5       2357.61       2209.29        64.55 o
  -1   2   5       5584.99       5486.47        58.22 o
   0   2   5       2383.71       2728.13        43.59 o
   1   2   5       3524.06       4016.08        65.51 o
   2   2   5       4058.08       4321.80        67.20 o
   3   2   5         73.88        119.64        13.78 o
   4   2   5        226.79        267.63        30.18 o
   5   2   5        637.41        640.70        17.36 o
   6   2   5         28.53         35.98         4.96 o
   7   2   5        718.39        660.27        17.33 o
   8   2   5          0.33         -4.51         5.62 o
   9   2   5          5.26          3.44         6.11 o
  10   2   5         29.93         28.41         5.68 o
 -15   3   5          1.68          1.86         4.90 o
 -14   3   5         76.96         94.48         7.62 o
 -13   3   5        592.50        592.93        18.47 o
 -12   3   5        270.13        259.67        14.27 o
 -11   3   5        134.32        162.93         9.82 o
 -10   3   5       2043.02       2206.38        42.01 o
  -9   3   5       1467.41       1556.78        61.21 o
  -8   3   5        318.01        358.29        67.03 o
  -7   3   5       1158.66       1132.90       120.55 o
  -6   3   5        271.21        294.67        31.03 o
  -5   3   5       2673.74       2593.44        55.51 o
  -4   3   5       3720.08       4359.32        64.13 o
  -3   3   5        902.55        924.19        24.81 o
  -2   3   5        510.47        522.70        13.33 o
  -1   3   5       2840.37       2894.41        59.47 o
   0   3   5        145.24        198.41        13.55 o
   1   3   5        203.01        166.91        11.32 o
   2   3   5       2590.01       3067.03        56.97 o
   3   3   5       1452.39       1595.05        55.74 o
   4   3   5        154.92        200.35        26.48 o
   5   3   5         67.01         54.00         5.34 o
   6   3   5       1940.08       1760.27        28.39 o
   7   3   5        582.45        559.42        16.01 o
   8   3   5          5.40         11.92         3.93 o
   9   3   5        184.68        187.87        14.69 o
  10   3   5          4.87          8.87         4.33 o
 -15   4   5        219.49        239.90        13.98 o
 -14   4   5        592.08        605.37        17.59 o
 -13   4   5         94.12        100.80         7.82 o
 -12   4   5          0.36          1.44         3.57 o
 -11   4   5         14.93         11.47         3.65 o
 -10   4   5       1050.82       1046.93        30.27 o
  -9   4   5         68.91         62.16         6.63 o
  -8   4   5          1.26         -1.34         5.75 o
  -7   4   5       1722.98       1689.67        56.69 o
  -6   4   5       4778.46       5264.40       101.20 o
  -5   4   5       2165.32       1922.21        77.25 o
  -4   4   5       9420.43       9006.02       703.84 o
  -3   4   5        259.82        369.67        15.92 o
  -2   4   5       1984.35       2144.24        49.51 o
  -1   4   5        344.00        426.92        16.58 o
   0   4   5          1.24          5.43         4.43 o
   1   4   5       1101.51       1166.40        40.00 o
   2   4   5        623.90        616.66        24.20 o
   3   4   5        119.23        170.63        23.12 o
   4   4   5        677.93        668.25        46.82 o
   5   4   5        104.70        103.94         7.11 o
   6   4   5       1662.61       1574.58        26.74 o
   7   4   5          9.14          5.26         3.86 o
   8   4   5          4.18          5.20         4.06 o
   9   4   5          1.41         -1.56         5.17 o
  10   4   5         48.12         53.76        13.61 o
 -15   5   5        181.94        158.88        16.21 o
 -14   5   5        253.62        285.20        11.96 o
 -13   5   5        112.84        131.54         8.93 o
 -12   5   5         40.96         47.48         5.84 o
 -11   5   5         93.56         76.00         7.10 o
 -10   5   5          7.83          7.44         4.61 o
  -9   5   5        218.62        194.25        10.98 o
  -8   5   5        845.94        734.19        40.84 o
  -7   5   5        160.41        129.82        22.39 o
  -6   5   5        911.05        897.16        39.90 o
  -5   5   5        349.88        472.64        78.19 o
  -4   5   5        751.97        850.41        66.74 o
  -3   5   5         46.90        102.67         8.37 o
  -2   5   5         41.16         48.08         5.06 o
  -1   5   5        506.23        649.45        24.85 o
   0   5   5        334.55        340.28        18.59 o
   1   5   5        172.43        323.34        18.68 o
   2   5   5        781.73        876.30        26.49 o
   3   5   5        446.04        460.36        27.62 o
   4   5   5        791.31        786.93        50.30 o
   5   5   5        136.79        118.94         7.70 o
   6   5   5       1101.55       1029.44        21.37 o
   7   5   5        286.15        284.04        11.46 o
   8   5   5        798.97        788.19        20.24 o
   9   5   5         90.10         84.31        10.17 o
  10   5   5        237.96        245.51        14.46 o
 -15   6   5         14.05         -2.32         5.42 o
 -14   6   5         11.00          6.83         2.72 o
 -13   6   5        418.76        466.45        18.77 o
 -12   6   5        467.91        523.79        18.10 o
 -11   6   5        631.43        641.33        20.03 o
 -10   6   5        275.27        260.37        14.58 o
  -9   6   5         37.35         34.14         6.29 o
  -8   6   5         52.14         71.68        13.79 o
  -7   6   5       3168.01       3142.88       215.63 o
  -6   6   5       6387.42       6487.60       368.18 o
  -5   6   5         60.76         82.77        12.80 o
  -4   6   5       1126.10       1242.65       116.40 o
  -3   6   5       1037.24       1203.54        36.53 o
  -2   6   5        734.90        879.02        25.36 o
  -1   6   5       1409.67       1623.43        40.65 o
   0   6   5        103.85        182.13        16.61 o
   1   6   5        525.15        549.37        24.58 o
   2   6   5        211.57        231.02        13.44 o
   3   6   5          7.84         27.68         7.42 o
   4   6   5          2.59          6.57         3.05 o
   5   6   5       1514.87       1466.20        24.95 o
   6   6   5        441.54        425.69        12.79 o
   7   6   5        211.18        190.64         9.60 o
   8   6   5         49.40         56.95         6.92 o
   9   6   5        538.35        515.92        18.25 o
  10   6   5        226.70        259.11        23.43 o
 -14   7   5         18.39         10.59         3.02 o
 -13   7   5        302.44        263.25        18.09 o
 -12   7   5        100.16        126.11         9.22 o
 -11   7   5        554.83        479.15        22.80 o
 -10   7   5        581.23        645.23        25.07 o
  -9   7   5        448.62        519.52        17.41 o
  -8   7   5         56.47         44.93        10.84 o
  -7   7   5        372.07        352.99        28.27 o
  -6   7   5       2635.41       2230.91       214.48 o
  -5   7   5        990.23        976.16        43.83 o
  -4   7   5         39.03         38.82         8.83 o
  -3   7   5       1276.88       1301.53        38.06 o
  -2   7   5        760.73        629.22        22.16 o
  -1   7   5       1285.29       1533.35        42.48 o
   0   7   5        353.39        441.62        17.18 o
   1   7   5        407.23        420.06        18.79 o
   2   7   5        162.69        153.61        11.86 o
   3   7   5        453.79        439.57        27.08 o
   4   7   5       1904.98       1929.41        45.32 o
   5   7   5        697.11        700.41        21.43 o
   6   7   5        751.22        734.38        16.63 o
   7   7   5          1.77         12.65         3.74 o
   8   7   5        105.65         93.61         7.11 o
   9   7   5         59.35         54.13         6.58 o
  10   7   5         93.80        114.75        13.50 o
 -14   8   5         77.85         86.59         6.26 o
 -13   8   5        377.66        436.38        15.71 o
 -12   8   5         20.32         14.64         3.75 o
 -11   8   5        238.49        240.27        12.54 o
 -10   8   5         95.15        115.62        10.34 o
  -9   8   5        174.16        148.92        11.20 o
  -8   8   5        325.14        327.47        16.10 o
  -7   8   5       3677.09       3562.23        97.60 o
  -6   8   5        455.02        441.58        59.71 o
  -5   8   5        673.88        508.55        32.98 o
  -4   8   5        249.83        324.28        18.17 o
  -3   8   5        653.70        778.00        28.11 o
  -2   8   5       5574.55       5928.95       104.78 o
  -1   8   5         65.46         34.60         6.39 o
   0   8   5        432.22        356.99        15.76 o
   1   8   5        876.20        778.46        26.13 o
   2   8   5         10.93         11.88         5.98 o
   3   8   5        259.83        235.70        24.01 o
   4   8   5        422.76        445.36        24.78 o
   5   8   5        425.91        405.84        16.32 o
   6   8   5         77.35         80.43         6.39 o
   7   8   5        524.56        535.60        15.56 o
   8   8   5        142.03        144.12         8.41 o
   9   8   5        471.86        552.87        14.10 o
  10   8   5        160.90        180.80        15.69 o
 -14   9   5         82.43         74.61         6.38 o
 -13   9   5        308.95        314.54        13.07 o
 -12   9   5        273.64        270.91        13.00 o
 -11   9   5          0.00          2.28         3.22 o
 -10   9   5        588.86        603.76        23.65 o
  -9   9   5        941.03       1038.19        30.64 o
  -8   9   5        617.96        489.76        17.35 o
  -7   9   5          4.93          2.93         4.57 o
  -6   9   5        245.55        298.46        27.57 o
  -5   9   5          3.78         12.46        16.00 o
  -4   9   5        213.61        226.09        22.84 o
  -3   9   5        502.62        447.61        31.61 o
  -2   9   5         55.91         64.81        10.19 o
  -1   9   5       4726.01       4983.94       272.86 o
   0   9   5        513.56        477.35        33.09 o
   1   9   5       2594.46       3013.82        79.43 o
   2   9   5       2278.11       2342.45        64.87 o
   3   9   5         66.31         72.61         6.65 o
   4   9   5        293.75        279.94        15.39 o
   5   9   5        696.71        683.51        21.22 o
   6   9   5        238.06        215.64         9.80 o
   7   9   5         80.08         82.93         6.35 o
   8   9   5         12.70          1.67         2.97 o
   9   9   5          0.91         -1.40         2.75 o
  10   9   5          6.48         14.94         5.37 o
 -14  10   5         32.32         36.54         5.30 o
 -13  10   5         96.18         93.79         7.04 o
 -12  10   5         38.63         46.49         5.71 o
 -11  10   5       1436.55       1388.86        40.75 o
 -10  10   5        889.36        729.55        32.58 o
  -9  10   5         76.84         68.29         8.39 o
  -8  10   5        363.85        361.48        13.47 o
  -7  10   5        584.56        614.83        22.95 o
  -6  10   5         49.07         47.34         9.73 o
  -5  10   5       3309.17       2954.98       142.18 o
  -4  10   5        308.16        266.49        26.04 o
  -3  10   5          6.20          4.08         5.67 o
  -2  10   5          0.42         -0.43         6.74 o
  -1  10   5         53.53         48.95        12.01 o
   0  10   5       4102.47       4172.49       121.55 o
   1  10   5       1190.81       1287.71       170.90 o
   2  10   5          6.62          2.55         5.29 o
   3  10   5        438.04        452.25        16.31 o
   4  10   5        324.89        273.94        13.16 o
   5  10   5        750.08        773.49        20.12 o
   6  10   5         64.53         51.85         5.30 o
   7  10   5         80.31         70.19         5.74 o
   8  10   5         22.23         19.29         4.80 o
   9  10   5         32.83         45.64         5.27 o
 -14  11   5         15.83         30.43         7.98 o
 -13  11   5          1.13         -2.11         3.53 o
 -12  11   5         12.80          5.73         3.07 o
 -11  11   5          4.28          1.65         4.26 o
 -10  11   5          6.15         17.75         5.36 o
  -9  11   5        288.01        305.66        17.08 o
  -8  11   5       1042.40        995.94        28.62 o
  -7  11   5       1693.38       1440.03        42.15 o
  -6  11   5         72.54         99.48        17.60 o
  -5  11   5        978.21        824.07        87.36 o
  -4  11   5         32.59         20.21        16.99 o
  -3  11   5         22.54         29.18         7.19 o
  -2  11   5        487.00        553.90        31.27 o
  -1  11   5        926.46        933.09        50.10 o
   0  11   5         76.99         74.52        12.78 o
   1  11   5          2.83          2.64         4.64 o
   2  11   5         15.91         10.33         6.91 o
   3  11   5        330.36        334.80        14.11 o
   4  11   5         98.46         94.45         7.87 o
   5  11   5          2.40          1.20         3.00 o
   6  11   5        794.71        840.47        19.49 o
   7  11   5         19.37         20.00         4.64 o
   8  11   5        238.73        254.24        12.83 o
   9  11   5        294.25        335.68        12.56 o
 -13  12   5         66.94         69.08         6.59 o
 -12  12   5        369.37        353.61        16.71 o
 -11  12   5        157.20        152.25        19.23 o
 -10  12   5       1544.76       1447.04        38.51 o
  -9  12   5        186.47        173.28        16.16 o
  -8  12   5          6.43          2.64         3.86 o
  -7  12   5        170.60        132.27         9.68 o
  -6  12   5        938.67        927.21        35.88 o
  -5  12   5        448.22        349.09        33.19 o
  -4  12   5       2148.47       1876.05        76.69 o
  -3  12   5         74.97         65.74         9.88 o
  -2  12   5       1410.94       1444.48       157.28 o
  -1  12   5         74.17         81.59        12.92 o
   0  12   5       5279.59       6233.61       306.33 o
   1  12   5          8.81         19.55         5.35 o
   2  12   5       1305.01       1308.76        27.66 o
   3  12   5        376.10        403.77        17.69 o
   4  12   5        141.19        118.49        10.21 o
   5  12   5         77.06         62.68         6.53 o
   6  12   5        144.42        125.75         8.91 o
   7  12   5          0.05          2.69         3.53 o
   8  12   5         15.64         15.31         3.80 o
   9  12   5          2.87         -1.03         2.06 o
 -13  13   5          0.44         -3.09         3.09 o
 -12  13   5         33.26         41.68         6.11 o
 -11  13   5        119.25         71.04         8.64 o
 -10  13   5       1065.27        869.92        29.31 o
  -9  13   5         85.70         80.39         9.54 o
  -8  13   5       1176.57       1052.77        39.18 o
  -7  13   5         40.25         17.13         3.70 o
  -6  13   5        107.91         93.90         7.09 o
  -5  13   5        734.06        573.58        17.03 o
  -4  13   5        545.56        489.99        21.03 o
  -3  13   5       1529.77       1638.39        58.24 o
  -2  13   5         66.33         65.61        15.83 o
  -1  13   5       1540.82       1694.19       260.44 o
   0  13   5       5297.19       5381.67        63.08 o
   1  13   5        620.90        577.08        18.37 o
   2  13   5       1515.57       1601.20        27.54 o
   3  13   5       1340.93       1464.88        41.19 o
   4  13   5        176.09        163.97        11.25 o
   5  13   5         57.04         62.06         6.64 o
   6  13   5          6.89          5.00         3.01 o
   7  13   5         53.83         63.62         7.08 o
   8  13   5          1.63          1.76         2.92 o
   9  13   5         70.11         66.80         6.59 o
 -13  14   5        211.52        207.22         9.59 o
 -12  14   5         49.35         20.64         5.67 o
 -11  14   5         49.92         47.73         7.09 o
 -10  14   5          7.14          5.87         4.51 o
  -9  14   5         23.34         29.46         6.04 o
  -8  14   5         75.30         70.19         6.45 o
  -7  14   5       1449.10       1412.94        34.45 o
  -6  14   5        168.31        129.77         8.49 o
  -5  14   5       2724.60       2549.61        34.71 o
  -4  14   5       1823.63       1955.69        64.18 o
  -3  14   5        311.35        335.54        16.04 o
  -2  14   5        337.52        284.73        14.99 o
  -1  14   5         18.85         21.05         4.54 o
   0  14   5       5073.62       5038.50        71.36 o
   1  14   5        392.56        342.25        12.66 o
   2  14   5        155.94        155.98         8.45 o
   3  14   5        180.61        176.16         9.89 o
   4  14   5        336.50        352.80        16.17 o
   5  14   5       1316.74       1291.84        50.11 o
   6  14   5         42.66         52.74         5.69 o
   7  14   5        120.05        139.21         9.27 o
   8  14   5         25.08         41.22         4.70 o
 -12  15   5         41.53         39.44         4.32 o
 -11  15   5         19.75         25.10         4.48 o
 -10  15   5        125.50        114.33         8.72 o
  -9  15   5         18.86         15.09         4.60 o
  -8  15   5        641.13        600.90        16.60 o
  -7  15   5         77.76         73.97         6.66 o
  -6  15   5        114.14        111.27         8.13 o
  -5  15   5       4673.17       4387.94       103.19 o
  -4  15   5          0.04          3.72         2.89 o
  -3  15   5       6805.16       6700.38        85.22 o
  -2  15   5        145.00        145.61        10.09 o
  -1  15   5        381.78        344.54        14.36 o
   0  15   5        181.16        153.71        11.77 o
   1  15   5        493.68        428.98        15.82 o
   2  15   5         16.59         20.39         3.74 o
   3  15   5        148.21        148.01         9.17 o
   4  15   5        132.70        130.22         9.71 o
   5  15   5         68.31         59.65         6.10 o
   6  15   5         49.40         51.77         8.19 o
   7  15   5        405.11        391.35        18.39 o
   8  15   5          5.16          4.95         2.99 o
 -12  16   5        226.42        240.80         9.25 o
 -11  16   5        549.68        648.40        17.86 o
 -10  16   5         16.99         16.28         4.09 o
  -9  16   5         11.76         22.54         4.58 o
  -8  16   5        121.72        144.94        10.16 o
  -7  16   5        533.36        475.17        17.30 o
  -6  16   5         72.52         65.87         6.45 o
  -5  16   5        107.63         96.87         6.86 o
  -4  16   5          1.39          7.80         2.74 o
  -3  16   5       2106.20       2177.13        42.51 o
  -2  16   5          0.07         -0.32         3.10 o
  -1  16   5       1830.41       1674.54        37.10 o
   0  16   5       1635.01       1493.09        30.12 o
   1  16   5        266.47        286.32        12.81 o
   2  16   5          1.41          2.13         3.15 o
   3  16   5         40.15         36.61         4.90 o
   4  16   5        521.96        462.25        43.88 o
   5  16   5         43.20         29.23         5.26 o
   6  16   5          0.02         -0.97         4.32 o
   7  16   5          1.69          4.94         3.81 o
   8  16   5        198.75        181.10         9.59 o
 -11  17   5        441.97        467.80        13.97 o
 -10  17   5         41.61         24.60         5.80 o
  -9  17   5         11.41         13.27         3.79 o
  -8  17   5        684.89        773.27        30.49 o
  -7  17   5          0.27          2.02         3.28 o
  -6  17   5         29.09         34.12         5.53 o
  -5  17   5       2878.97       3032.59        42.13 o
  -4  17   5        194.77        182.46         8.75 o
  -3  17   5       1105.43       1114.58        26.06 o
  -2  17   5        952.13        917.70        20.88 o
  -1  17   5        422.70        391.31        13.41 o
   0  17   5          2.94          6.86         3.32 o
   1  17   5         58.22         61.48         6.16 o
   2  17   5        409.49        372.12        16.37 o
   3  17   5         26.76         19.84         4.47 o
   4  17   5         51.27         45.60         7.53 o
   5  17   5         28.63         34.49         5.48 o
   6  17   5          2.60          4.90         3.73 o
   7  17   5        632.13        598.58        19.61 o
 -11  18   5          0.28          0.51         2.03 o
 -10  18   5         25.33         30.01         4.07 o
  -9  18   5        210.67        221.66        11.00 o
  -8  18   5        134.68        138.41         9.17 o
  -7  18   5         37.39         40.22         5.33 o
  -6  18   5         45.06         31.28         5.99 o
  -5  18   5          0.95          5.17         3.07 o
  -4  18   5        720.88        720.36        20.62 o
  -3  18   5        795.24        840.83        18.19 o
  -2  18   5          7.31         10.86         3.10 o
  -1  18   5         43.16         41.70         4.73 o
   0  18   5         17.00         20.98         3.69 o
   1  18   5          0.66          4.63         2.60 o
   2  18   5         11.53          9.66         3.69 o
   3  18   5        108.95         99.59         8.12 o
   4  18   5         82.98         94.97        16.13 o
   5  18   5         82.87         70.51         6.79 o
   6  18   5         50.05         49.50         6.52 o
   7  18   5          2.39          3.29         2.76 o
 -11  19   5         29.13         33.31         6.28 o
 -10  19   5        402.32        481.36        15.39 o
  -9  19   5        498.66        542.84        18.90 o
  -8  19   5         37.21         40.35         5.06 o
  -7  19   5        155.08        156.87         9.76 o
  -6  19   5         20.64         18.97         4.15 o
  -5  19   5          1.31          7.56         3.50 o
  -4  19   5          7.78         13.02         2.93 o
  -3  19   5         75.67         98.89         6.15 o
  -2  19   5        154.21        152.31         8.25 o
  -1  19   5         47.79         49.36         5.11 o
   0  19   5        488.70        460.80        13.87 o
   1  19   5        286.72        288.85        12.14 o
   2  19   5         32.74         36.71         5.38 o
   3  19   5         17.33         18.51         4.00 o
   4  19   5         12.02          8.64         3.19 o
   5  19   5        167.33        158.72        11.10 o
   6  19   5         20.14         20.77         3.89 o
 -10  20   5         98.65        104.78         6.35 o
  -9  20   5         14.36         15.80         3.43 o
  -8  20   5        113.93        100.54         7.78 o
  -7  20   5        288.43        311.06        12.08 o
  -6  20   5        673.57        664.67        18.71 o
  -5  20   5         30.02         31.59         4.51 o
  -4  20   5        686.24        688.48        17.13 o
  -3  20   5          2.80          7.03         2.42 o
  -2  20   5         59.43         54.61         4.46 o
  -1  20   5        433.65        437.82        13.27 o
   0  20   5        148.14        125.94         7.22 o
   1  20   5        237.07        209.95         9.98 o
   2  20   5         27.08         26.92         3.82 o
   3  20   5          0.87         -1.36         2.78 o
   4  20   5        153.30        130.44         7.67 o
   5  20   5          0.86         -0.65         2.72 o
  -9  21   5       1056.28       1143.71        48.49 o
  -8  21   5          1.73          1.40         3.44 o
  -7  21   5        164.17        173.75         8.32 o
  -6  21   5        216.14        211.56         9.79 o
  -5  21   5         21.12         22.70         3.85 o
  -4  21   5         66.10         59.62         5.70 o
  -3  21   5       1548.15       1489.33        30.99 o
  -2  21   5         86.60         91.80         5.48 o
  -1  21   5         47.28         45.70         4.48 o
   0  21   5         88.92        100.72         6.82 o
   1  21   5        175.65        185.78         8.94 o
   2  21   5        116.38        101.09         7.34 o
   3  21   5        281.78        280.92        11.31 o
   4  21   5        336.07        340.88        10.03 o
   5  21   5         29.42         33.19         5.36 o
  -9  22   5        313.00        347.90        18.48 o
  -8  22   5         85.64         88.80         7.41 o
  -7  22   5        189.77        199.77        12.07 o
  -6  22   5        701.04        752.82        17.00 o
  -5  22   5        173.36        195.11         9.00 o
  -4  22   5         18.14         25.36         3.83 o
  -3  22   5         69.98         63.52         4.75 o
  -2  22   5        311.58        295.05         8.93 o
  -1  22   5         11.76          9.20         2.77 o
   0  22   5        192.16        162.03         8.00 o
   1  22   5        494.92        470.21        13.09 o
   2  22   5        201.37        199.24         9.35 o
   3  22   5         34.95         28.17         3.67 o
   4  22   5         12.96         11.30         5.37 o
  -8  23   5         99.14         98.20         9.63 o
  -7  23   5        237.43        286.62        12.76 o
  -6  23   5         11.04          9.58         2.12 o
  -5  23   5         77.16        104.65         5.97 o
  -4  23   5        365.92        361.20        11.41 o
  -3  23   5         21.11         18.64         3.22 o
  -2  23   5        441.26        514.33        13.48 o
  -1  23   5        546.55        529.61        15.05 o
   0  23   5          4.57          3.95         1.95 o
   1  23   5        400.39        389.84        10.87 o
   2  23   5          0.52          1.70         1.71 o
   3  23   5          4.76          5.20         4.36 o
  -6  24   5         50.53         46.64         7.37 o
  -5  24   5         63.15         62.04         4.84 o
  -4  24   5        118.71        146.26         7.58 o
  -3  24   5         79.13        100.65         6.43 o
  -2  24   5         62.06         74.42         6.98 o
  -1  24   5         13.91          8.41         2.42 o
   0  24   5          7.90          9.88         2.43 o
   1  24   5          4.96          3.33         5.46 o
  -3  25   5         36.84         46.02         6.69 o
  -2  25   5        508.43        479.78        22.08 o
  -1  25   5         10.11         24.28         5.31 o
   0  25   5         19.90         26.87         5.45 o
 -15   0   6        412.75        555.25        30.56 o
 -14   0   6         65.69         70.50         8.65 o
 -13   0   6       1793.42       2139.78        51.34 o
 -12   0   6        142.46        142.70        18.67 o
 -11   0   6       1499.62       1632.17        62.22 o
 -10   0   6      11239.08      10548.34       133.73 o
  -9   0   6       1161.79        934.11        42.59 o
  -8   0   6        352.14        377.77        43.22 o
  -7   0   6        370.30        405.69        27.00 o
  -6   0   6       1300.34       1200.81        47.76 o
  -5   0   6       8049.26       8235.17       222.87 o
  -4   0   6        181.07        181.02        14.87 o
  -3   0   6       3663.63       4040.48       138.98 o
  -2   0   6       3569.08       4453.37       591.61 o
  -1   0   6       1625.78       1424.76        57.00 o
   0   0   6        427.82        445.73        32.83 o
   1   0   6       1687.64       1830.39       106.79 o
   2   0   6       1777.42       1959.67       112.49 o
   3   0   6        895.81        884.24        55.54 o
   4   0   6         70.43         84.65         9.04 o
   5   0   6       1574.91       1625.28        28.84 o
   6   0   6       1342.53       1387.62        29.88 o
   7   0   6          1.27          4.20         8.05 o
   8   0   6        332.80        276.95        25.17 o
   9   0   6        200.90        243.39        21.36 o
  10   0   6          2.36          6.16         4.68 o
 -15   1   6         15.32         14.73         4.17 o
 -14   1   6         58.74         64.77         6.06 o
 -13   1   6        771.86        857.13        38.70 o
 -12   1   6          3.74          5.80         5.21 o
 -11   1   6         48.99         29.30         6.32 o
 -10   1   6        357.95        367.88        19.33 o
  -9   1   6        214.04        164.96        12.47 o
  -8   1   6        597.04        613.80        34.29 o
  -7   1   6       1974.33       1687.78        39.95 o
  -6   1   6       1001.66        963.52        32.57 o
  -5   1   6        590.31        639.13        36.39 o
  -4   1   6        290.48        245.77        14.24 o
  -3   1   6          4.52         13.70         6.57 o
  -2   1   6        921.99        983.68        24.89 o
  -1   1   6        209.18        220.88        15.88 o
   0   1   6        637.84        631.92        27.48 o
   1   1   6        134.79        147.68        17.14 o
   2   1   6        719.96        741.38        48.27 o
   3   1   6         15.55         13.29         8.64 o
   4   1   6        409.22        347.62        10.53 o
   5   1   6          9.45         22.78         4.57 o
   6   1   6        150.77        153.79         7.13 o
   7   1   6         15.17         16.00         3.95 o
   8   1   6         18.98          6.26         4.61 o
   9   1   6         25.63         21.56         5.90 o
  10   1   6          1.47          5.27         6.25 o
 -15   2   6          0.90         -2.97         2.97 o
 -14   2   6        167.28        198.35        11.69 o
 -13   2   6          5.50         10.47         3.83 o
 -12   2   6         15.17         19.31         4.23 o
 -11   2   6        212.22        211.44        15.49 o
 -10   2   6       1228.07       1267.40        30.10 o
  -9   2   6         61.65         49.60         7.19 o
  -8   2   6         11.65          0.44         4.71 o
  -7   2   6        102.23         97.18        13.61 o
  -6   2   6       1547.60       1332.17        38.70 o
  -5   2   6        782.95        993.18        31.35 o
  -4   2   6          2.22          8.00         3.30 o
  -3   2   6       1027.88        943.52        36.05 o
  -2   2   6       1442.54       1351.60        35.19 o
  -1   2   6         72.76        107.27         9.12 o
   0   2   6       1032.20        984.34        34.32 o
   1   2   6        349.25        402.98        27.39 o
   2   2   6       2316.25       2362.73       107.50 o
   3   2   6        928.53        926.43        57.04 o
   4   2   6         10.37         10.32         2.75 o
   5   2   6       4553.55       4168.13        43.84 o
   6   2   6        149.72        132.87         7.49 o
   7   2   6         51.53         63.35         5.73 o
   8   2   6          9.58         13.66         5.07 o
   9   2   6         52.66         57.53         7.95 o
  10   2   6         26.18         45.99         5.54 o
 -15   3   6        190.49        224.52        10.93 o
 -14   3   6         61.22         61.52         7.18 o
 -13   3   6         86.77         82.43         8.28 o
 -12   3   6       1070.35       1118.67        30.16 o
 -11   3   6       1742.93       1843.61        39.50 o
 -10   3   6        145.02        166.65         8.46 o
  -9   3   6       1348.89       1297.72        31.17 o
  -8   3   6       1445.98       1285.67       117.22 o
  -7   3   6        761.90        568.11        66.06 o
  -6   3   6          3.02          8.51         4.69 o
  -5   3   6         92.31        125.44        11.16 o
  -4   3   6       3850.30       4013.97        66.06 o
  -3   3   6        875.81        897.65        31.26 o
  -2   3   6        404.17        435.48        19.82 o
  -1   3   6        784.14        868.76        25.86 o
   0   3   6        429.85        550.82        31.29 o
   1   3   6          2.39          2.96         7.89 o
   2   3   6       1523.54       1749.31        74.30 o
   3   3   6         57.16         71.27        14.98 o
   4   3   6        429.42        431.61        12.84 o
   5   3   6          2.13          9.41         3.95 o
   6   3   6       2040.96       1858.21        26.95 o
   7   3   6          2.43          4.45         4.53 o
   8   3   6        132.24        138.55         8.97 o
   9   3   6        172.83        184.80        13.11 o
 -15   4   6          3.18          1.99         3.23 o
 -14   4   6         56.61         47.77         6.01 o
 -13   4   6          8.78          4.02         3.68 o
 -12   4   6          4.08          5.45         4.67 o
 -11   4   6        829.40        768.09        25.12 o
 -10   4   6        491.98        528.60        15.39 o
  -9   4   6        128.49        117.73         7.00 o
  -8   4   6        609.96        507.29        34.79 o
  -7   4   6        536.52        457.79        30.39 o
  -6   4   6       1356.77       1353.36       151.13 o
  -5   4   6       1655.33       1956.58        47.89 o
  -4   4   6       5449.00       5996.84        89.14 o
  -3   4   6        667.90        775.19        27.49 o
  -2   4   6       2392.50       2636.55        52.28 o
  -1   4   6       3281.00       3817.26        76.52 o
   0   4   6       1939.36       2005.58        60.50 o
   1   4   6       1258.87       1472.21        52.28 o
   2   4   6        122.50        113.58        18.31 o
   3   4   6        202.72        209.29        17.47 o
   4   4   6         26.64         30.81         3.87 o
   5   4   6        384.18        339.41        13.12 o
   6   4   6       1010.58        984.83        20.96 o
   7   4   6        315.21        306.17        10.60 o
   8   4   6        351.20        370.30        14.10 o
   9   4   6         71.78         66.42         8.38 o
 -14   5   6        277.86        281.22        13.99 o
 -13   5   6         60.49         63.47         7.49 o
 -12   5   6        337.47        336.34        20.41 o
 -11   5   6        209.94        217.09        14.15 o
 -10   5   6         91.05         95.18         6.70 o
  -9   5   6        553.56        519.10        16.70 o
  -8   5   6        968.48        943.28        48.05 o
  -7   5   6        693.76        658.98        60.44 o
  -6   5   6         59.08         73.57        18.18 o
  -5   5   6       2535.69       2206.55        65.36 o
  -4   5   6        846.95       1008.67        28.15 o
  -3   5   6       3754.44       3843.35        90.26 o
  -2   5   6       1496.32       1601.77        41.56 o
  -1   5   6       1464.69       1608.06        43.02 o
   0   5   6       2468.97       2482.53        67.81 o
   1   5   6         41.39         39.35         7.43 o
   2   5   6        540.68        685.71        42.53 o
   3   5   6        932.34        846.30        25.76 o
   4   5   6        215.90        204.01        11.99 o
   5   5   6          9.47         13.65         3.81 o
   6   5   6          1.42         11.97         3.70 o
   7   5   6        611.65        580.79        15.58 o
   8   5   6         28.90         19.89         6.25 o
   9   5   6        442.02        494.82        20.38 o
 -14   6   6        543.31        541.15        19.00 o
 -13   6   6        491.30        456.57        23.12 o
 -12   6   6          0.18          6.92         4.00 o
 -11   6   6        271.50        267.56        15.23 o
 -10   6   6          2.82          5.44         2.70 o
  -9   6   6        120.38        121.28         8.30 o
  -8   6   6         89.02        124.33        12.25 o
  -7   6   6       1349.38       1266.73       111.68 o
  -6   6   6        390.25        351.24        38.88 o
  -5   6   6        251.64        232.05        17.59 o
  -4   6   6          1.25          2.24         3.80 o
  -3   6   6          5.76          2.82         4.09 o
  -2   6   6        101.89        126.06        11.83 o
  -1   6   6       7485.47       7600.20       124.91 o
   0   6   6       1374.08       1455.69        43.22 o
   1   6   6        325.10        373.61        21.69 o
   2   6   6         15.51          9.85         5.41 o
   3   6   6         71.86         71.08         6.45 o
   4   6   6        537.75        479.55        24.93 o
   5   6   6         86.32        103.28         7.55 o
   6   6   6         85.88         60.84         5.85 o
   7   6   6         71.95         73.24         7.06 o
   8   6   6        451.36        414.52        14.88 o
   9   6   6         36.26         49.38         6.95 o
 -14   7   6          0.62         -1.82         3.10 o
 -13   7   6        442.69        421.18        22.02 o
 -12   7   6          0.24         -1.71         4.03 o
 -11   7   6         79.28         78.40         8.76 o
 -10   7   6          4.13          4.74         2.92 o
  -9   7   6        346.93        337.74        14.07 o
  -8   7   6       1176.24       1208.12        26.50 o
  -7   7   6         97.20        117.92        17.47 o
  -6   7   6          0.12          8.45         6.70 o
  -5   7   6        138.37        149.21        19.22 o
  -4   7   6        382.15        350.75        17.73 o
  -3   7   6       1335.24       1368.06        59.88 o
  -2   7   6        199.27        228.01        16.17 o
  -1   7   6        136.68        106.39        10.43 o
   0   7   6         15.19         13.90         4.54 o
   1   7   6        188.71        213.99        16.64 o
   2   7   6       1066.21       1075.36        53.77 o
   3   7   6         97.01         74.57         7.57 o
   4   7   6          2.39          3.05         3.91 o
   5   7   6        240.07        258.15        11.73 o
   6   7   6          0.92          3.00         4.75 o
   7   7   6       1221.74       1169.52        24.04 o
   8   7   6        316.48        343.01        12.94 o
   9   7   6        115.79        121.80         8.79 o
 -14   8   6         43.63         48.95         5.97 o
 -13   8   6         20.38         24.80         6.32 o
 -12   8   6          9.12          3.61         3.66 o
 -11   8   6        129.38        147.78        11.59 o
 -10   8   6        120.39        119.13        10.45 o
  -9   8   6        782.39        698.04        24.12 o
  -8   8   6        717.68        652.73        19.84 o
  -7   8   6        485.53        395.79        51.78 o
  -6   8   6        123.57        131.77        18.57 o
  -5   8   6       1098.02       1083.24        47.14 o
  -4   8   6         30.84         27.94         5.36 o
  -3   8   6         33.95         31.43         6.39 o
  -2   8   6        230.84        230.06        16.34 o
  -1   8   6        652.25        622.90        24.99 o
   0   8   6         97.68         94.28        11.08 o
   1   8   6        535.28        515.32        37.76 o
   2   8   6        180.97        206.32        15.07 o
   3   8   6        173.17        168.92        10.23 o
   4   8   6        400.72        399.18        15.89 o
   5   8   6        124.40        129.07         7.98 o
   6   8   6         22.62         19.02         3.68 o
   7   8   6          5.74          9.87         3.86 o
   8   8   6         24.72         26.46         4.28 o
   9   8   6         21.60         39.29         5.15 o
 -14   9   6        271.67        284.87        12.71 o
 -13   9   6         23.45         11.49         9.16 o
 -12   9   6        355.68        320.75        16.59 o
 -11   9   6        199.54        236.98        14.84 o
 -10   9   6        729.85        691.39        25.21 o
  -9   9   6         33.14         18.24         6.57 o
  -8   9   6        589.08        614.42        19.85 o
  -7   9   6        263.50        236.23        11.89 o
  -6   9   6         13.77         13.20         7.69 o
  -5   9   6        402.39        373.20        31.31 o
  -4   9   6        982.49        989.26        41.10 o
  -3   9   6         61.73         87.89        15.09 o
  -2   9   6         60.66         77.49        13.87 o
  -1   9   6          4.60         18.58         7.56 o
   0   9   6        211.78        206.44        24.04 o
   1   9   6         33.39         54.31        12.61 o
   2   9   6       2291.64       2336.21        80.43 o
   3   9   6         97.97        118.69         8.71 o
   4   9   6         39.92         33.64         5.99 o
   5   9   6          0.77         -3.25         3.36 o
   6   9   6         16.09         17.66         3.74 o
   7   9   6          9.26         17.87         3.51 o
   8   9   6          5.19          2.51         3.06 o
 -14  10   6        111.38         96.46         7.19 o
 -13  10   6         89.48         88.99        10.05 o
 -12  10   6          1.53          0.00         4.22 o
 -11  10   6          2.51          8.80         4.48 o
 -10  10   6        421.05        361.13        18.44 o
  -9  10   6        172.27        175.83        12.50 o
  -8  10   6        194.23        215.86        11.94 o
  -7  10   6         70.76         49.66         6.84 o
  -6  10   6        453.22        371.94        18.16 o
  -5  10   6         39.52         39.27        12.06 o
  -4  10   6          6.81          7.38         5.48 o
  -3  10   6         26.79         40.08        16.87 o
  -2  10   6          5.77         -7.53         7.53 o
  -1  10   6        294.56        325.91        25.02 o
   0  10   6          9.34          4.70         6.05 o
   1  10   6         59.92         64.71         7.53 o
   2  10   6        308.37        334.07        16.41 o
   3  10   6         90.08         73.91         6.78 o
   4  10   6         76.77         65.41         6.58 o
   5  10   6        629.53        677.00        18.87 o
   6  10   6        259.81        300.85        10.76 o
   7  10   6         72.77         71.54         5.69 o
   8  10   6          1.05         -2.42         2.42 o
 -14  11   6        429.56        453.71        23.98 o
 -13  11   6        403.77        389.00        19.71 o
 -12  11   6       1437.70       1407.72        42.70 o
 -11  11   6        605.92        540.65        22.29 o
 -10  11   6          2.58          9.72         5.02 o
  -9  11   6        264.03        262.31        15.54 o
  -8  11   6       1025.86        855.78        24.40 o
  -7  11   6        934.50        847.29        30.12 o
  -6  11   6          5.85          9.94         3.42 o
  -5  11   6        437.20        474.22        18.50 o
  -4  11   6       1151.90        915.51        58.99 o
  -3  11   6       1316.92       1151.58        77.86 o
  -2  11   6        628.57        627.86        35.78 o
  -1  11   6          6.11          8.95         5.17 o
   0  11   6          1.24          5.65         7.45 o
   1  11   6        553.01        527.81        20.49 o
   2  11   6        799.18        829.29        25.99 o
   3  11   6        359.76        347.40        16.67 o
   4  11   6         35.75         42.00         6.57 o
   5  11   6          0.08          1.32         3.50 o
   6  11   6        392.56        400.61        14.78 o
   7  11   6          8.44          5.64         3.06 o
   8  11   6         19.67         24.36         3.24 o
 -13  12   6        101.79        121.71         8.61 o
 -12  12   6         91.81         72.19         7.72 o
 -11  12   6        688.85        533.12        21.85 o
 -10  12   6         83.76         62.17         8.22 o
  -9  12   6        690.25        714.86        25.94 o
  -8  12   6          1.33          4.70         3.55 o
  -7  12   6          0.69         -0.09         3.82 o
  -6  12   6        853.72        764.60        29.31 o
  -5  12   6        187.27        160.15         9.03 o
  -4  12   6         53.91         59.20         7.32 o
  -3  12   6        157.05        152.51        12.16 o
  -2  12   6        146.60        131.09         8.74 o
  -1  12   6          2.12          1.37         2.48 o
   0  12   6         16.41         19.15         3.15 o
   1  12   6        724.12        665.27        19.78 o
   2  12   6          3.74          5.97         3.87 o
   3  12   6        969.53        994.43        29.61 o
   4  12   6         75.22         79.96         7.09 o
   5  12   6         44.58         40.52         7.14 o
   6  12   6         64.79         59.07         7.13 o
   7  12   6          8.65          8.16         4.69 o
   8  12   6        106.65        124.52         7.15 o
 -13  13   6        483.57        501.59        15.97 o
 -12  13   6         93.37         79.43         6.73 o
 -11  13   6         44.90         34.05         7.06 o
 -10  13   6        571.12        539.88        30.70 o
  -9  13   6       1529.32       1535.78        49.03 o
  -8  13   6        252.82        186.69        11.59 o
  -7  13   6        860.75        728.07        22.83 o
  -6  13   6         20.58         17.37         3.88 o
  -5  13   6          0.67          2.00         2.72 o
  -4  13   6        467.37        515.63        16.16 o
  -3  13   6       2852.84       2641.03        73.80 o
  -2  13   6          1.42         -3.35         3.35 o
  -1  13   6        115.09        101.00         7.99 o
   0  13   6       1031.58       1073.40        25.67 o
   1  13   6        162.35        144.04         8.17 o
   2  13   6        333.31        347.68        16.28 o
   3  13   6        830.05        785.70        32.14 o
   4  13   6          1.87          5.46         4.17 o
   5  13   6         99.94         89.62         7.14 o
   6  13   6        190.74        174.57        10.76 o
   7  13   6        238.30        304.00        15.35 o
   8  13   6        227.11        244.04        13.70 o
 -13  14   6        144.74        163.34        10.64 o
 -12  14   6        188.01        182.04         9.13 o
 -11  14   6        120.94        107.60         7.82 o
 -10  14   6          0.32          1.65         4.52 o
  -9  14   6        116.23        111.86         8.82 o
  -8  14   6         19.23         21.03         4.85 o
  -7  14   6        666.59        596.98        20.77 o
  -6  14   6       2782.87       2662.12        45.45 o
  -5  14   6        564.69        541.94        17.09 o
  -4  14   6       1186.39       1149.25        27.12 o
  -3  14   6         63.86         52.05         9.73 o
  -2  14   6        198.08        179.62        10.67 o
  -1  14   6        536.53        536.97        22.32 o
   0  14   6       3468.71       3376.40        65.93 o
   1  14   6        535.09        535.26        17.58 o
   2  14   6         39.16         45.45         5.39 o
   3  14   6         43.71         66.41         7.29 o
   4  14   6        965.55        971.00        22.99 o
   5  14   6         26.31         28.58         4.42 o
   6  14   6         21.72         31.36         6.09 o
   7  14   6         23.06         27.65         5.15 o
 -12  15   6         91.62         90.37         5.98 o
 -11  15   6         64.72         54.54         5.60 o
 -10  15   6         14.45         16.66         4.74 o
  -9  15   6        739.45        690.27        25.32 o
  -8  15   6        979.82        944.16        25.33 o
  -7  15   6         51.56         45.32         5.97 o
  -6  15   6        139.63        167.93        11.03 o
  -5  15   6       1148.35       1134.09        25.02 o
  -4  15   6       1229.38       1191.57        33.90 o
  -3  15   6       3513.24       3234.63        76.44 o
  -2  15   6        461.76        433.01        18.94 o
  -1  15   6         10.00          7.22         3.49 o
   0  15   6       1206.56       1237.22        27.44 o
   1  15   6         35.22         34.96         4.83 o
   2  15   6          4.03          4.66         4.70 o
   3  15   6         56.69         66.31         7.21 o
   4  15   6        700.65        709.18        21.93 o
   5  15   6         60.39         64.68         5.69 o
   6  15   6        499.53        500.73        20.21 o
   7  15   6         46.45         53.71         4.98 o
 -12  16   6          2.77          4.66         3.67 o
 -11  16   6         63.94         62.74         6.42 o
 -10  16   6        138.95        152.94        10.86 o
  -9  16   6         26.24         30.48         5.63 o
  -8  16   6        933.50        877.63        22.70 o
  -7  16   6          2.56         -0.08         3.64 o
  -6  16   6        390.13        378.43        16.36 o
  -5  16   6       4969.79       4944.14        75.92 o
  -4  16   6        122.43        120.29         7.97 o
  -3  16   6        472.91        431.41        22.40 o
  -2  16   6        880.87        869.41        23.17 o
  -1  16   6         94.43         82.60         7.27 o
   0  16   6         87.18         69.38         6.79 o
   1  16   6        856.16        863.13        40.38 o
   2  16   6          3.04          7.90         3.48 o
   3  16   6        213.10        251.27        21.02 o
   4  16   6          0.12          2.26         3.52 o
   5  16   6          0.42         -1.04         2.95 o
   6  16   6         15.41         27.62         4.88 o
 -12  17   6          6.60          5.15         3.94 o
 -11  17   6        199.14        240.69        11.22 o
 -10  17   6          7.96          5.86         3.62 o
  -9  17   6         36.78         33.25         5.77 o
  -8  17   6         75.58         76.47         7.21 o
  -7  17   6         47.26         63.55         6.51 o
  -6  17   6        557.58        601.80        19.86 o
  -5  17   6        369.48        389.59        14.06 o
  -4  17   6         81.23         88.66         6.82 o
  -3  17   6       2946.57       2970.12        61.07 o
  -2  17   6        115.00        113.57         8.43 o
  -1  17   6        328.60        340.31        13.96 o
   0  17   6        286.38        275.16        12.37 o
   1  17   6       1500.82       1518.24        28.88 o
   2  17   6        733.87        762.47        22.50 o
   3  17   6         10.22         10.05         4.65 o
   4  17   6         72.55         66.65         6.72 o
   5  17   6          7.91         10.88         4.21 o
   6  17   6          6.98          6.31         2.97 o
 -11  18   6        786.07        863.06        30.44 o
 -10  18   6          2.21          2.09         2.80 o
  -9  18   6        101.85         96.39         8.47 o
  -8  18   6        102.42        117.71         8.05 o
  -7  18   6        731.39        782.86        21.56 o
  -6  18   6        208.31        196.72         9.59 o
  -5  18   6       1647.35       1743.34        38.24 o
  -4  18   6        258.61        284.33        11.79 o
  -3  18   6        329.75        317.22        13.59 o
  -2  18   6          7.02          1.36         3.14 o
  -1  18   6       2225.21       2192.19        38.87 o
   0  18   6        241.54        222.71        10.79 o
   1  18   6        474.02        436.76        17.05 o
   2  18   6        100.84        117.13         8.69 o
   3  18   6         17.28          6.32         9.73 o
   4  18   6          0.73         -1.20         2.90 o
   5  18   6         24.86         29.82         4.99 o
   6  18   6          4.29          2.93         2.64 o
 -10  19   6         39.93         40.84         5.72 o
  -9  19   6        341.66        399.65        15.11 o
  -8  19   6         59.71         63.59         5.25 o
  -7  19   6         61.81         70.75         6.27 o
  -6  19   6        259.29        268.48        10.55 o
  -5  19   6         80.16         83.71         7.03 o
  -4  19   6        101.74        101.48         6.76 o
  -3  19   6        254.40        261.67        11.85 o
  -2  19   6         24.97         22.59         4.17 o
  -1  19   6       1029.47        983.66        31.15 o
   0  19   6         35.07         49.96         5.45 o
   1  19   6        666.96        587.77        22.98 o
   2  19   6          1.25          3.09         2.89 o
   3  19   6          2.73          4.40         3.74 o
   4  19   6         45.55         45.71         5.56 o
   5  19   6          0.23         -2.66         2.66 o
 -10  20   6          8.44          4.01         3.97 o
  -9  20   6         44.91         38.58         5.34 o
  -8  20   6        146.72        152.08         8.80 o
  -7  20   6         33.56         38.97         4.59 o
  -6  20   6          3.56          1.51         2.61 o
  -5  20   6       1140.68       1233.44        25.46 o
  -4  20   6        137.15        169.47         9.29 o
  -3  20   6         48.02         49.17         5.38 o
  -2  20   6          8.57          9.93         3.28 o
  -1  20   6         74.04         61.10         5.68 o
   0  20   6        220.23        217.52        11.28 o
   1  20   6          0.30          1.97         2.80 o
   2  20   6         26.70         20.44         3.81 o
   3  20   6        479.66        479.31        14.85 o
   4  20   6        139.76        143.45        13.71 o
  -9  21   6         15.92         19.25         5.25 o
  -8  21   6          2.37          8.08         2.48 o
  -7  21   6        433.17        436.91        12.50 o
  -6  21   6          0.04          0.58         2.13 o
  -5  21   6         73.45         82.22         6.08 o
  -4  21   6          3.55          5.11         2.76 o
  -3  21   6        119.63        137.74         7.82 o
  -2  21   6         60.56         47.68         4.79 o
  -1  21   6        920.68        858.24        18.91 o
   0  21   6         56.41         66.78         6.19 o
   1  21   6         90.68        116.11         7.49 o
   2  21   6         73.17         64.99         5.28 o
   3  21   6          9.64         12.60         2.71 o
  -8  22   6          0.81         -3.81         4.19 o
  -7  22   6         18.31         14.00         3.30 o
  -6  22   6        237.59        251.28        13.62 o
  -5  22   6          3.80          5.28         2.46 o
  -4  22   6        137.96        138.93         7.12 o
  -3  22   6        116.59        110.43         7.68 o
  -2  22   6        219.44        190.02         8.37 o
  -1  22   6        124.11        140.17         8.09 o
   0  22   6        203.78        227.90         9.98 o
   1  22   6         24.10         13.33         2.84 o
   2  22   6         28.32         26.71         2.92 o
  -7  23   6         46.29         54.91         7.38 o
  -6  23   6          0.13          2.15         1.92 o
  -5  23   6        235.58        247.11        11.22 o
  -4  23   6          4.45          7.39         2.57 o
  -3  23   6         79.32        106.22         6.70 o
  -2  23   6          1.11          2.55         2.57 o
  -1  23   6        125.13        127.13         8.38 o
   0  23   6         18.95         17.69         2.92 o
   1  23   6          4.76          7.79         2.13 o
  -4  24   6         51.08         70.99         8.64 o
  -3  24   6          0.60         -1.07         2.84 o
  -2  24   6          6.57         10.31         4.63 o
  -1  24   6        541.40        473.74        21.68 o
 -15   1   7          0.29         -3.80         3.80 o
 -14   1   7        242.38        287.14        17.68 o
 -13   1   7        285.43        270.03        17.89 o
 -12   1   7        620.20        591.97        48.07 o
 -11   1   7        354.09        335.52        15.46 o
 -10   1   7       4082.61       3947.22        58.29 o
  -9   1   7        323.78        335.01        10.71 o
  -8   1   7       1226.92       1090.58        40.92 o
  -7   1   7        453.43        378.83        19.69 o
  -6   1   7        160.76        159.88        12.02 o
  -5   1   7       2179.46       2223.77        38.52 o
  -4   1   7       4791.42       4793.03        74.77 o
  -3   1   7         67.73         72.47         8.54 o
  -2   1   7       2246.79       2374.03        56.72 o
  -1   1   7       1030.20       1043.70        37.55 o
   0   1   7        928.02        971.99        44.42 o
   1   1   7       1579.17       1743.79        78.05 o
   2   1   7        396.32        402.87        15.08 o
   3   1   7       1760.98       1716.78        42.46 o
   4   1   7        196.08        177.81         7.23 o
   5   1   7        441.68        473.60        12.98 o
   6   1   7        904.75        970.65        18.08 o
   7   1   7        413.30        447.38        13.91 o
   8   1   7        253.65        239.43        14.76 o
 -15   2   7        150.79        157.52        11.76 o
 -14   2   7        409.98        468.03        22.44 o
 -13   2   7        222.43        228.01        16.53 o
 -12   2   7         30.71         39.89         7.52 o
 -11   2   7        710.07        741.74        37.29 o
 -10   2   7       1880.09       1722.55        61.48 o
  -9   2   7        188.95        204.16         8.38 o
  -8   2   7       2643.12       2302.43        59.22 o
  -7   2   7        254.41        279.50        19.53 o
  -6   2   7        468.50        501.12        21.25 o
  -5   2   7         49.46         67.29         6.50 o
  -4   2   7         52.10         35.64         6.18 o
  -3   2   7        122.73        106.69        10.83 o
  -2   2   7       1673.86       1771.20        48.40 o
  -1   2   7        197.55        208.58        16.73 o
   0   2   7        283.24        299.37        24.81 o
   1   2   7       2232.70       2314.81        89.58 o
   2   2   7        243.88        223.13         9.82 o
   3   2   7       1345.92       1256.22        27.59 o
   4   2   7         14.00         11.10         3.72 o
   5   2   7        672.87        633.86        15.01 o
   6   2   7         80.41         82.06         6.47 o
   7   2   7         17.88         22.61         3.80 o
   8   2   7          5.18          7.26         4.45 o
 -15   3   7          0.31         -0.91         3.54 o
 -14   3   7          2.96          4.99         4.20 o
 -13   3   7        689.18        782.70        41.99 o
 -12   3   7        158.89        192.30        15.24 o
 -11   3   7       1491.61       1585.64        77.65 o
 -10   3   7         37.09         31.58         3.94 o
  -9   3   7        494.97        488.65        16.88 o
  -8   3   7        184.53        157.44         7.12 o
  -7   3   7        500.99        367.53        28.10 o
  -6   3   7        517.35        568.49        33.23 o
  -5   3   7        390.33        374.38        19.74 o
  -4   3   7        228.32        233.33        19.64 o
  -3   3   7       3118.07       3115.67        73.17 o
  -2   3   7         42.21         41.52         7.92 o
  -1   3   7          2.10          6.92         5.56 o
   0   3   7         64.31        101.59        14.98 o
   1   3   7         20.98         24.98        11.15 o
   2   3   7        665.47        607.32        16.45 o
   3   3   7       2396.81       2229.78        42.21 o
   4   3   7        269.47        254.82         9.45 o
   5   3   7         97.36        106.01         6.05 o
   6   3   7        263.50        246.32        10.27 o
   7   3   7        788.82        834.43        18.75 o
   8   3   7         17.29         22.70         5.45 o
 -15   4   7        328.92        435.19        19.15 o
 -14   4   7         13.75         14.02         5.36 o
 -13   4   7         29.05         29.76         7.01 o
 -12   4   7        105.08        122.55        19.07 o
 -11   4   7          1.20         -1.00         3.15 o
 -10   4   7        302.13        302.97        13.18 o
  -9   4   7        392.69        372.42        13.77 o
  -8   4   7        154.90        146.98         9.06 o
  -7   4   7        250.29        227.68        22.76 o
  -6   4   7         61.79         85.36        13.83 o
  -5   4   7        563.54        554.36        31.02 o
  -4   4   7         26.74         18.26         6.80 o
  -3   4   7         13.79         20.51         6.40 o
  -2   4   7       1284.75       1150.21        47.99 o
  -1   4   7       1336.58       1461.41        54.60 o
   0   4   7       1757.28       1820.80        61.90 o
   1   4   7          1.04         24.87         9.56 o
   2   4   7          0.08          1.82         2.67 o
   3   4   7       1077.25        919.48        23.53 o
   4   4   7        559.12        513.55        14.44 o
   5   4   7          3.47          2.19         3.10 o
   6   4   7         91.58        101.81         6.99 o
   7   4   7        209.11        207.60         9.65 o
   8   4   7          1.25          3.45         2.51 o
 -15   5   7        204.87        256.01        14.18 o
 -14   5   7        437.35        463.69        21.90 o
 -13   5   7          0.05          2.93         4.55 o
 -12   5   7        432.94        455.04        23.74 o
 -11   5   7         39.71         30.28         4.56 o
 -10   5   7        450.83        456.48        16.41 o
  -9   5   7        242.63        233.48        10.30 o
  -8   5   7        430.27        427.56        15.03 o
  -7   5   7        335.92        369.92        29.94 o
  -6   5   7       1109.98       1010.61       111.68 o
  -5   5   7         85.71        132.30        15.42 o
  -4   5   7       5944.12       6468.53       119.18 o
  -3   5   7        201.39        180.07        17.69 o
  -2   5   7        363.78        390.74        22.36 o
  -1   5   7        653.57        673.06        36.83 o
   0   5   7         16.26         24.29         7.49 o
   1   5   7         27.86         24.90         4.89 o
   2   5   7        987.34        908.50        26.77 o
   3   5   7         23.09         20.92         4.03 o
   4   5   7        107.69        119.45         7.68 o
   5   5   7        267.13        278.06        10.05 o
   6   5   7        453.99        436.14        12.13 o
   7   5   7        804.98        851.66        18.75 o
   8   5   7         41.38         43.11         4.95 o
 -14   6   7        102.02        126.00        11.42 o
 -13   6   7          0.71         -0.37         4.65 o
 -12   6   7        185.69        187.90        16.59 o
 -11   6   7          0.34          4.25         3.35 o
 -10   6   7          2.60          0.74         3.06 o
  -9   6   7        553.66        527.54        17.55 o
  -8   6   7         28.43         26.07         4.03 o
  -7   6   7        657.50        679.67        46.16 o
  -6   6   7          5.25          8.16         4.76 o
  -5   6   7         84.68        126.73        15.56 o
  -4   6   7         95.36        124.94        12.54 o
  -3   6   7        501.46        624.84        28.24 o
  -2   6   7       1393.98       1272.42        41.57 o
  -1   6   7         60.35         56.72        11.73 o
   0   6   7       1481.88       1604.70        57.39 o
   1   6   7        138.22        110.44         9.30 o
   2   6   7          0.10          1.05         3.85 o
   3   6   7          5.49          8.41         3.49 o
   4   6   7        487.22        482.81        20.23 o
   5   6   7         91.40         93.89         8.34 o
   6   6   7         12.70         21.24         5.03 o
   7   6   7         12.56         14.04         3.77 o
   8   6   7         14.59         20.59         4.54 o
 -14   7   7          5.09          4.33         4.20 o
 -13   7   7         76.84        100.63        11.41 o
 -12   7   7        165.80        190.12        15.76 o
 -11   7   7         84.61         71.28         7.20 o
 -10   7   7          6.88          8.54         3.52 o
  -9   7   7        321.44        377.08        17.95 o
  -8   7   7        289.29        248.04        13.62 o
  -7   7   7        952.70        888.87        19.97 o
  -6   7   7       1031.07       1010.38        37.86 o
  -5   7   7         11.35         20.18         5.99 o
  -4   7   7        822.60        806.20        33.01 o
  -3   7   7        157.91        174.99        15.32 o
  -2   7   7         66.93         71.12        10.14 o
  -1   7   7        505.61        547.03        27.31 o
   0   7   7       1716.00       1708.81        93.96 o
   1   7   7          1.71          0.06         4.50 o
   2   7   7         42.33         87.36        13.03 o
   3   7   7          7.36          3.87         3.99 o
   4   7   7        677.22        555.57        21.60 o
   5   7   7        166.12        140.58         9.83 o
   6   7   7          1.87          7.54         3.49 o
   7   7   7         16.62         18.64         3.73 o
   8   7   7          0.67          4.24         2.93 o
 -14   8   7        265.99        286.48        16.38 o
 -13   8   7        164.35        200.60        15.65 o
 -12   8   7         86.54         87.67        15.49 o
 -11   8   7          6.84         18.66         4.11 o
 -10   8   7       2462.99       2442.04        54.25 o
  -9   8   7         31.94         47.92         5.89 o
  -8   8   7          5.34          8.61         3.30 o
  -7   8   7        365.06        389.68        17.33 o
  -6   8   7       1300.16       1246.86        35.30 o
  -5   8   7       2039.25       2031.45       111.24 o
  -4   8   7       1029.74       1113.44        54.32 o
  -3   8   7       2667.58       2788.85        87.55 o
  -2   8   7        568.24        594.58        40.38 o
  -1   8   7        282.37        323.76        29.82 o
   0   8   7        410.62        393.81        17.50 o
   1   8   7        942.44        994.61        35.49 o
   2   8   7        727.10        677.64        27.39 o
   3   8   7         66.20         59.93         6.39 o
   4   8   7         37.08         39.19         6.19 o
   5   8   7        406.25        390.52        15.62 o
   6   8   7        278.68        308.49        11.95 o
   7   8   7          8.99          9.13         4.65 o
   8   8   7        111.40        128.79        12.26 o
 -14   9   7        214.90        271.34        15.47 o
 -13   9   7         11.48          5.37         4.48 o
 -12   9   7         26.50         10.84         5.59 o
 -11   9   7        194.80        230.05        12.08 o
 -10   9   7         80.21         54.83         7.65 o
  -9   9   7         89.11         81.99         8.86 o
  -8   9   7        161.57        129.87         9.29 o
  -7   9   7          1.43          1.24         2.53 o
  -6   9   7        545.23        471.19        16.57 o
  -5   9   7          6.09         12.09         3.34 o
  -4   9   7        514.15        475.36        24.91 o
  -3   9   7        927.35        928.92        57.14 o
  -2   9   7        911.47        866.11        52.64 o
  -1   9   7         68.01         51.72         8.02 o
   0   9   7        267.93        267.24        12.68 o
   1   9   7        599.23        625.54        22.86 o
   2   9   7         55.32         72.93         7.94 o
   3   9   7          2.81         -3.63         3.63 o
   4   9   7        221.86        230.89        11.94 o
   5   9   7          0.61          3.10         3.47 o
   6   9   7         17.37         27.75         5.29 o
   7   9   7        247.93        270.91        15.02 o
 -14  10   7        280.40        348.25        16.82 o
 -13  10   7        110.78        112.54        11.16 o
 -12  10   7        278.82        293.58        19.15 o
 -11  10   7        364.05        339.63        17.18 o
 -10  10   7        454.94        385.39        18.40 o
  -9  10   7        906.62        757.71        22.71 o
  -8  10   7        117.52        103.59         8.36 o
  -7  10   7        270.57        258.63        12.90 o
  -6  10   7        727.62        656.94        19.07 o
  -5  10   7        556.43        514.33        17.88 o
  -4  10   7        185.81        161.57         9.75 o
  -3  10   7        206.43        223.25        11.49 o
  -2  10   7         20.83         18.88         3.77 o
  -1  10   7       4828.46       4628.60       162.31 o
   0  10   7         12.23          6.62         3.60 o
   1  10   7         42.55         43.77         6.30 o
   2  10   7        154.65        151.74         9.63 o
   3  10   7          0.26          4.37         4.09 o
   4  10   7        427.02        445.25        18.63 o
   5  10   7        136.61        162.86         9.76 o
   6  10   7         65.90         55.93         5.18 o
   7  10   7          1.25          5.54         3.43 o
 -14  11   7         41.10         43.42         8.50 o
 -13  11   7        180.79        168.06        12.92 o
 -12  11   7        157.61        138.25        17.21 o
 -11  11   7        436.07        381.96        18.29 o
 -10  11   7        471.48        441.15        24.42 o
  -9  11   7        115.38         96.04         8.63 o
  -8  11   7          7.21          5.62         3.46 o
  -7  11   7          0.53          0.63         3.39 o
  -6  11   7        946.53        894.46        31.17 o
  -5  11   7        841.30        780.31        22.57 o
  -4  11   7        553.73        463.35        17.22 o
  -3  11   7        343.56        275.25        13.07 o
  -2  11   7        857.52        837.77        22.75 o
  -1  11   7        135.09        154.55        11.82 o
   0  11   7          0.19          1.54         4.08 o
   1  11   7         38.34         47.63         6.66 o
   2  11   7        254.53        304.44        13.40 o
   3  11   7        386.87        389.87        17.51 o
   4  11   7        118.07        140.41        10.66 o
   5  11   7         64.23         84.78         6.92 o
   6  11   7         21.62         34.90         4.10 o
   7  11   7          9.94          8.61         3.64 o
 -13  12   7          1.36         -3.75         4.16 o
 -12  12   7        320.38        245.35        16.81 o
 -11  12   7          5.93          5.57         3.85 o
 -10  12   7        250.15        190.46        13.02 o
  -9  12   7       1167.20       1161.56        33.01 o
  -8  12   7       1986.76       1685.21        35.27 o
  -7  12   7         95.01         79.41         7.45 o
  -6  12   7        265.30        234.65        19.20 o
  -5  12   7        287.05        219.53        14.19 o
  -4  12   7       2480.48       2230.90        39.83 o
  -3  12   7          0.89         -3.47         3.91 o
  -2  12   7        808.28        723.30        22.44 o
  -1  12   7        168.99        174.32         7.74 o
   0  12   7        899.47        913.95        27.39 o
   1  12   7       1154.31       1111.03        36.44 o
   2  12   7        436.82        440.58        18.47 o
   3  12   7         11.25         16.81         3.61 o
   4  12   7          1.15          1.60         3.41 o
   5  12   7          4.09          6.50         3.36 o
   6  12   7        837.13        841.55        22.29 o
   7  12   7         25.33         21.55         6.21 o
 -13  13   7         62.01         60.44         7.15 o
 -12  13   7        113.80         97.09        10.59 o
 -11  13   7        261.62        253.17        14.29 o
 -10  13   7        547.34        555.12        21.86 o
  -9  13   7       1091.84        930.09        36.86 o
  -8  13   7        590.95        522.26        19.95 o
  -7  13   7         46.79         37.15         5.47 o
  -6  13   7          1.52         -4.02         4.02 o
  -5  13   7       1104.19        986.15        26.37 o
  -4  13   7         99.21         79.65         8.87 o
  -3  13   7        362.50        322.80        16.73 o
  -2  13   7       1241.16       1276.82        44.36 o
  -1  13   7        379.79        371.30        13.32 o
   0  13   7        312.45        277.00        11.25 o
   1  13   7        184.10        168.44        11.46 o
   2  13   7          4.59          7.67         3.65 o
   3  13   7          2.79          3.70         2.96 o
   4  13   7        157.82        158.51        10.53 o
   5  13   7         83.76         84.40         7.37 o
   6  13   7          2.21          2.55         2.56 o
   7  13   7         49.38         47.51         7.59 o
 -13  14   7        122.34        133.60        11.73 o
 -12  14   7          0.85          2.37         4.10 o
 -11  14   7        238.41        226.55        12.96 o
 -10  14   7         45.61         56.35         7.36 o
  -9  14   7         90.02         53.04         7.51 o
  -8  14   7         58.52         66.04         7.04 o
  -7  14   7        170.52        143.78        10.25 o
  -6  14   7        697.40        619.27        25.43 o
  -5  14   7         50.87         46.43         5.95 o
  -4  14   7        691.51        618.64        34.70 o
  -3  14   7       1810.82       1793.28        40.62 o
  -2  14   7          4.76          9.39         4.22 o
  -1  14   7        108.28        115.27         8.74 o
   0  14   7         92.17        105.81         6.98 o
   1  14   7        629.22        651.56        32.58 o
   2  14   7         87.86        104.39         7.78 o
   3  14   7        141.89        154.05         8.91 o
   4  14   7         40.16         41.53         4.85 o
   5  14   7         89.61        105.27         7.49 o
   6  14   7         91.96         96.23         6.46 o
 -12  15   7         75.79         88.04        14.18 o
 -11  15   7          2.60          9.47         3.14 o
 -10  15   7          7.41         12.57         5.36 o
  -9  15   7        176.73        139.03        11.09 o
  -8  15   7          5.78          2.71         3.52 o
  -7  15   7        208.21        229.88        12.70 o
  -6  15   7          3.53          2.04         3.27 o
  -5  15   7       1070.29       1056.99        40.81 o
  -4  15   7       2037.73       1915.45        65.89 o
  -3  15   7          7.18          8.81         3.50 o
  -2  15   7       1689.33       1685.02        33.02 o
  -1  15   7        197.29        191.08        10.68 o
   0  15   7        260.72        270.46        12.21 o
   1  15   7        157.34        187.34         9.77 o
   2  15   7        357.77        314.50        12.53 o
   3  15   7          7.08         13.36         3.30 o
   4  15   7         17.44         28.04         3.90 o
   5  15   7         27.73         40.79         4.92 o
   6  15   7         17.94         33.59         4.90 o
 -12  16   7        265.60        305.66        14.29 o
 -11  16   7         69.81         92.31        13.85 o
 -10  16   7        341.62        326.32        18.82 o
  -9  16   7          6.48          8.05         5.14 o
  -8  16   7         19.76          7.29         3.66 o
  -7  16   7        402.16        432.56        21.00 o
  -6  16   7          3.41          1.51         3.11 o
  -5  16   7        164.72        148.81         8.88 o
  -4  16   7        353.00        335.38        16.97 o
  -3  16   7          5.15          3.63         3.71 o
  -2  16   7        457.81        462.93        18.05 o
  -1  16   7         82.00         75.36         6.77 o
   0  16   7        204.84        212.68        10.71 o
   1  16   7       1080.10       1070.15        33.36 o
   2  16   7          0.42          1.25         4.05 o
   3  16   7        149.17        166.79        10.16 o
   4  16   7         76.55         87.76         5.76 o
   5  16   7        262.47        257.46        10.38 o
 -11  17   7        298.21        367.29        16.66 o
 -10  17   7        206.67        222.53        14.55 o
  -9  17   7         25.16         17.14         5.91 o
  -8  17   7         13.58         17.42         3.90 o
  -7  17   7         52.94         47.85         5.66 o
  -6  17   7        811.51        776.13        21.78 o
  -5  17   7        116.09        148.26         9.53 o
  -4  17   7        259.38        255.50        15.68 o
  -3  17   7         92.16        101.67         7.82 o
  -2  17   7         27.45         30.54         4.60 o
  -1  17   7        261.39        245.88        11.48 o
   0  17   7         81.29        104.92         7.44 o
   1  17   7        663.36        687.26        20.75 o
   2  17   7        779.43        805.00        22.15 o
   3  17   7          0.14         -2.72         2.72 o
   4  17   7        106.98         85.45         5.36 o
   5  17   7         48.00         46.03         6.78 o
 -11  18   7          0.41          0.66         3.49 o
 -10  18   7          5.29         13.54         2.74 o
  -9  18   7        161.07        144.53        11.97 o
  -8  18   7        221.79        259.61        13.31 o
  -7  18   7         10.31         19.54         4.17 o
  -6  18   7         25.79         25.55         5.45 o
  -5  18   7        353.22        386.63        16.73 o
  -4  18   7         44.24         52.68         5.97 o
  -3  18   7          0.06          0.29         3.32 o
  -2  18   7        511.11        447.46        15.29 o
  -1  18   7        355.24        283.85        11.83 o
   0  18   7        106.86        118.36         7.41 o
   1  18   7        145.21        111.02         8.19 o
   2  18   7        180.91        172.56         9.85 o
   3  18   7         14.75          8.41         2.89 o
   4  18   7          2.80          7.85         2.42 o
 -10  19   7          1.06          1.45         3.70 o
  -9  19   7         21.85         22.01         4.43 o
  -8  19   7        654.40        701.99        24.45 o
  -7  19   7         14.41         27.32         4.09 o
  -6  19   7         11.38          8.00         3.13 o
  -5  19   7        497.42        500.48        15.74 o
  -4  19   7          1.44          4.16         3.25 o
  -3  19   7         50.35         38.95         4.64 o
  -2  19   7        528.32        523.34        15.74 o
  -1  19   7         37.14         22.72         3.73 o
   0  19   7        611.31        572.69        18.90 o
   1  19   7        527.82        500.53        15.74 o
   2  19   7        448.30        481.72        14.90 o
   3  19   7        165.60        166.74         8.00 o
   4  19   7         60.53         67.65         7.70 o
  -9  20   7         22.34         31.88         4.50 o
  -8  20   7        146.43        161.98        10.53 o
  -7  20   7          0.51         -0.49         2.98 o
  -6  20   7        222.05        247.81        11.16 o
  -5  20   7        167.99        193.44        10.80 o
  -4  20   7         55.46         57.33         6.46 o
  -3  20   7          3.31          2.27         2.96 o
  -2  20   7         52.94         68.84         5.60 o
  -1  20   7        128.38        126.73         7.18 o
   0  20   7          7.47          9.99         3.28 o
   1  20   7        122.25        137.87         9.82 o
   2  20   7         45.91         54.60         4.76 o
   3  20   7         53.57         54.14         5.07 o
  -8  21   7          4.44          0.16         2.43 o
  -7  21   7          4.60          3.65         2.12 o
  -6  21   7        233.85        260.19         9.18 o
  -5  21   7        344.76        378.82        13.70 o
  -4  21   7         52.14         64.87         6.09 o
  -3  21   7        845.25        931.03        22.27 o
  -2  21   7         35.09         39.81         4.17 o
  -1  21   7         79.18         74.42         6.05 o
   0  21   7          7.32          4.38         2.53 o
   1  21   7       1252.44       1312.19        27.13 o
   2  21   7         13.12          9.57         2.48 o
  -7  22   7          3.38          6.31         2.89 o
  -6  22   7        136.07        142.14        10.09 o
  -5  22   7         64.68         75.85         5.55 o
  -4  22   7         88.73         86.27         6.09 o
  -3  22   7        264.80        266.59        10.64 o
  -2  22   7        123.53        136.71         9.23 o
  -1  22   7          1.50          4.44         2.34 o
   0  22   7          0.76         -0.02         1.69 o
   1  22   7        340.09        343.90        17.84 o
  -5  23   7         23.69         28.56         6.22 o
  -4  23   7        135.73        126.42        11.71 o
  -3  23   7        240.79        285.45        11.80 o
  -2  23   7        596.94        626.19        17.58 o
 -15   0   8        138.83        166.30        17.17 o
 -14   0   8        717.43        764.27        40.35 o
 -13   0   8         22.30         30.56        10.57 o
 -12   0   8          0.14          0.42         5.05 o
 -11   0   8          8.13         10.63         4.98 o
 -10   0   8       2171.73       2136.19        41.98 o
  -9   0   8       3430.10       3028.41        60.88 o
  -8   0   8        849.56        744.74        22.66 o
  -7   0   8          7.95         -5.33         5.33 o
  -6   0   8        746.79        651.41        42.28 o
  -5   0   8         15.38          0.42        14.36 o
  -4   0   8       1370.94       1490.55        67.87 o
  -3   0   8       5650.12       5416.30       134.63 o
  -2   0   8         19.33         20.64         8.32 o
  -1   0   8       1368.66       1238.57        33.68 o
   0   0   8       2527.43       2418.45        53.86 o
   1   0   8        623.77        533.67        31.65 o
   2   0   8         33.24         22.28         9.73 o
   3   0   8          4.43          3.12         5.23 o
   4   0   8         52.62         44.33        10.31 o
   5   0   8         48.08         46.99         5.93 o
   6   0   8        701.18        744.32        22.16 o
   7   0   8        243.34        220.96        18.59 o
 -15   1   8         88.34        105.94         9.73 o
 -14   1   8         16.07         21.48         6.25 o
 -13   1   8        353.73        409.02        21.69 o
 -12   1   8        129.63        119.14         8.46 o
 -11   1   8         29.54         25.13         4.17 o
 -10   1   8        358.81        315.65        10.94 o
  -9   1   8         10.26         14.66         3.03 o
  -8   1   8        746.04        644.27        14.90 o
  -7   1   8        724.23        652.76        18.25 o
  -6   1   8        284.43        241.37        18.45 o
  -5   1   8        944.31        925.88        42.33 o
  -4   1   8        801.22        804.19        41.50 o
  -3   1   8         47.29         29.63         7.24 o
  -2   1   8        265.40        215.50        18.35 o
  -1   1   8        415.35        404.83        13.31 o
   0   1   8        487.49        427.39        15.12 o
   1   1   8         57.28         60.50         5.01 o
   2   1   8          5.14         -0.71         3.03 o
   3   1   8        113.60        124.85        10.67 o
   4   1   8          0.91          0.05         5.66 o
   5   1   8          5.03          5.94         2.79 o
   6   1   8         31.16         40.71         3.96 o
   7   1   8         26.50         27.62         5.32 o
 -15   2   8        419.06        562.50        22.26 o
 -14   2   8         83.16        100.79        13.11 o
 -13   2   8          4.73          8.31         5.28 o
 -12   2   8        482.52        506.15        17.30 o
 -11   2   8          5.47          3.64         3.19 o
 -10   2   8       1077.42       1067.59        44.03 o
  -9   2   8       3561.48       3302.19        39.69 o
  -8   2   8        162.03        163.89         7.50 o
  -7   2   8       3871.13       3493.71        83.76 o
  -6   2   8        922.09        849.80        22.24 o
  -5   2   8         26.51         29.42         7.79 o
  -4   2   8        175.40        184.66        26.84 o
  -3   2   8          0.93          5.62         4.69 o
  -2   2   8       1449.76       1358.64        55.74 o
  -1   2   8       1107.21       1063.78        24.14 o
   0   2   8        668.15        643.50        18.80 o
   1   2   8       1235.26       1134.44        23.16 o
   2   2   8         29.34         28.68         4.71 o
   3   2   8        747.41        715.88        20.79 o
   4   2   8         25.46         18.50         3.99 o
   5   2   8          2.81          6.11         2.97 o
   6   2   8        409.77        420.64        11.83 o
   7   2   8        155.48        164.71         8.86 o
 -15   3   8         61.98         86.83         8.82 o
 -14   3   8          5.73         -1.41         4.24 o
 -13   3   8        140.34        161.86        13.92 o
 -12   3   8        137.75        130.82         9.00 o
 -11   3   8        225.41        215.18        16.22 o
 -10   3   8          7.69          7.62         3.31 o
  -9   3   8        682.01        641.93        15.54 o
  -8   3   8        998.53       1003.10        19.12 o
  -7   3   8       1028.43        990.16        20.85 o
  -6   3   8       2414.74       2140.54        36.79 o
  -5   3   8         61.90         39.93         8.78 o
  -4   3   8       3351.85       3110.73       104.31 o
  -3   3   8        344.54        323.27        26.93 o
  -2   3   8        166.08        166.43        19.87 o
  -1   3   8        104.46         85.77         7.73 o
   0   3   8        155.15        141.90        11.41 o
   1   3   8          6.61          6.37         2.99 o
   2   3   8        814.13        746.53        21.15 o
   3   3   8       1836.42       1703.22        37.12 o
   4   3   8         80.65         74.84         6.19 o
   5   3   8        192.99        195.69         8.72 o
   6   3   8        580.22        638.23        14.39 o
   7   3   8          5.03          0.89         2.55 o
 -15   4   8        625.16        842.42        26.74 o
 -14   4   8        383.11        500.84        49.43 o
 -13   4   8         19.75         12.91         5.99 o
 -12   4   8        422.78        408.02        15.60 o
 -11   4   8        113.65        125.52         8.90 o
 -10   4   8         73.71         77.54         6.05 o
  -9   4   8         31.79         30.92         4.01 o
  -8   4   8       1742.82       1641.91        25.30 o
  -7   4   8          7.49         13.49         3.44 o
  -6   4   8         83.85         76.76         6.61 o
  -5   4   8       2525.68       2603.51        74.29 o
  -4   4   8       1294.70       1251.23        49.75 o
  -3   4   8        170.71        156.55        19.01 o
  -2   4   8         24.51         11.20         3.22 o
  -1   4   8         55.27         48.96         4.93 o
   0   4   8        295.41        241.63        11.55 o
   1   4   8          9.23          9.12         3.72 o
   2   4   8         11.64          9.47         2.86 o
   3   4   8        493.18        432.17        14.39 o
   4   4   8         72.12         68.68         8.36 o
   5   4   8          5.57          0.83         3.70 o
   6   4   8        622.07        656.76        17.95 o
   7   4   8         88.71         81.24         8.03 o
 -14   5   8        504.84        538.90        23.33 o
 -13   5   8          0.57         -0.13         5.09 o
 -12   5   8        162.56        161.22        10.00 o
 -11   5   8        341.70        336.46        14.40 o
 -10   5   8        888.44        842.06        25.71 o
  -9   5   8        737.21        770.68        26.92 o
  -8   5   8        306.50        249.28         9.72 o
  -7   5   8        312.84        348.57        12.64 o
  -6   5   8       1896.20       1973.10        33.04 o
  -5   5   8       1066.54       1226.12        28.07 o
  -4   5   8         11.54         14.17         6.97 o
  -3   5   8          3.15          4.27         4.06 o
  -2   5   8       1354.71       1332.32        62.85 o
  -1   5   8          7.40          2.51         2.95 o
   0   5   8         40.93         45.28         5.26 o
   1   5   8          5.38          6.18         6.05 o
   2   5   8         57.83         48.02         5.12 o
   3   5   8         26.06         32.09         6.00 o
   4   5   8         30.79         29.10         5.60 o
   5   5   8         21.52         37.20         5.18 o
   6   5   8        125.64        109.56         7.90 o
   7   5   8         29.47         39.83        22.61 o
 -14   6   8          1.40         10.87         6.27 o
 -13   6   8          3.82         -0.05         4.93 o
 -12   6   8        819.01        747.88        24.65 o
 -11   6   8         18.05         33.34         5.13 o
 -10   6   8        106.45         90.20         6.99 o
  -9   6   8         53.33         63.83         5.80 o
  -8   6   8        635.81        674.49        17.91 o
  -7   6   8        227.24        222.22        10.04 o
  -6   6   8         47.81         50.59         7.12 o
  -5   6   8       1622.14       1554.96        25.10 o
  -4   6   8          4.86         -4.62         4.62 o
  -3   6   8        307.05        305.95        16.52 o
  -2   6   8          7.63         13.23         5.07 o
  -1   6   8        492.73        502.59        24.58 o
   0   6   8          1.39          5.99         5.01 o
   1   6   8        222.08        214.57        13.00 o
   2   6   8        327.88        369.19        17.35 o
   3   6   8        504.03        482.93        18.52 o
   4   6   8         34.60         24.17         4.73 o
   5   6   8        119.49        131.55         9.25 o
   6   6   8          0.62         11.81         4.96 o
   7   6   8         11.08          8.74         4.27 o
 -14   7   8        180.13        190.75        13.62 o
 -13   7   8         82.37         87.47        10.63 o
 -12   7   8         27.69         29.97         4.51 o
 -11   7   8         13.30         13.12         4.71 o
 -10   7   8          9.04          2.27         2.61 o
  -9   7   8        259.29        263.14        14.52 o
  -8   7   8         35.94         46.42         5.05 o
  -7   7   8         18.25         21.75         3.64 o
  -6   7   8          2.19          8.52         3.93 o
  -5   7   8          0.03          1.99         3.08 o
  -4   7   8        578.53        564.98        15.95 o
  -3   7   8        205.70        211.92        12.67 o
  -2   7   8         62.14         49.91        14.19 o
  -1   7   8        145.00        148.89        13.90 o
   0   7   8        108.81        112.54        10.10 o
   1   7   8       1250.94       1237.57        41.02 o
   2   7   8        273.58        257.56        14.72 o
   3   7   8         15.49         16.11         3.56 o
   4   7   8        244.98        197.89        10.87 o
   5   7   8        156.01        153.54         9.65 o
   6   7   8        544.81        584.22        18.75 o
   7   7   8         53.71         81.32        10.04 o
 -14   8   8        104.19        131.93        19.58 o
 -13   8   8         41.12         32.54         7.00 o
 -12   8   8        613.95        608.36        18.55 o
 -11   8   8        153.93        138.69         9.42 o
 -10   8   8        343.78        322.45        14.40 o
  -9   8   8        107.49        100.56         8.32 o
  -8   8   8        354.40        321.56        14.16 o
  -7   8   8        126.93        128.54         7.97 o
  -6   8   8        209.51        221.23        13.63 o
  -5   8   8       2282.24       2045.68        32.91 o
  -4   8   8        312.09        291.55        11.80 o
  -3   8   8        328.68        351.75        14.18 o
  -2   8   8         12.42         29.90        14.21 o
  -1   8   8          8.89          5.23         4.35 o
   0   8   8         38.83         39.65         6.59 o
   1   8   8         17.98         11.57         5.30 o
   2   8   8        423.02        401.43        18.36 o
   3   8   8        746.27        771.17        21.49 o
   4   8   8          5.51          5.25         4.20 o
   5   8   8         88.34         99.98         8.01 o
   6   8   8        143.40        142.45         9.45 o
   7   8   8        233.17        241.40        16.32 o
 -14   9   8          7.56          7.42         3.78 o
 -13   9   8        531.48        589.44        24.84 o
 -12   9   8         83.43         88.54        11.50 o
 -11   9   8          9.65         15.05         3.96 o
 -10   9   8        703.76        635.32        28.32 o
  -9   9   8        416.74        410.95        19.03 o
  -8   9   8        112.20         76.71         7.16 o
  -7   9   8        190.80        152.81        10.47 o
  -6   9   8         52.08         37.41         6.09 o
  -5   9   8         18.38         13.82         2.89 o
  -4   9   8        366.56        356.01        14.77 o
  -3   9   8        142.16        122.93         8.84 o
  -2   9   8        420.19        391.37        22.07 o
  -1   9   8         15.70         15.62         4.00 o
   0   9   8        973.21        971.70        22.14 o
   1   9   8        622.23        550.49        21.47 o
   2   9   8        998.60       1034.25        29.00 o
   3   9   8        402.30        424.57        15.75 o
   4   9   8          1.29          0.60         3.73 o
   5   9   8        142.76        140.82         8.81 o
   6   9   8        305.16        360.02        13.65 o
 -14  10   8        112.55        105.87         9.07 o
 -13  10   8          2.30         -0.53         4.45 o
 -12  10   8         11.84          6.67         3.70 o
 -11  10   8          2.91          3.69         3.58 o
 -10  10   8         57.70         54.15         6.24 o
  -9  10   8        961.69        883.60        24.30 o
  -8  10   8         35.44         52.05         8.21 o
  -7  10   8        271.79        302.56        13.91 o
  -6  10   8         52.68         46.13         6.46 o
  -5  10   8       1841.49       1668.83        62.85 o
  -4  10   8        205.32        187.62        11.01 o
  -3  10   8         16.50         11.44         3.93 o
  -2  10   8        242.28        260.70        18.41 o
  -1  10   8         75.07         75.11         7.36 o
   0  10   8         59.18         85.78         8.92 o
   1  10   8         33.23         42.52         6.34 o
   2  10   8          0.28          7.19         4.17 o
   3  10   8          5.13          4.35         2.70 o
   4  10   8         35.93         31.50         5.06 o
   5  10   8         10.08         20.11         4.26 o
   6  10   8         16.52         17.02         4.73 o
 -13  11   8        127.43        151.13        12.61 o
 -12  11   8        246.38        225.50        13.87 o
 -11  11   8        523.79        437.59        16.09 o
 -10  11   8        240.11        201.92        13.26 o
  -9  11   8         35.44         38.36         5.76 o
  -8  11   8        707.25        707.43        21.88 o
  -7  11   8        203.03        183.63        10.99 o
  -6  11   8         94.72         71.75        10.26 o
  -5  11   8          1.07          0.37         3.62 o
  -4  11   8         11.53         14.29         4.36 o
  -3  11   8       2339.19       2301.85        46.10 o
  -2  11   8        754.48        663.13        25.65 o
  -1  11   8        141.65        149.26         9.77 o
   0  11   8         36.85         34.89         5.12 o
   1  11   8        682.63        745.10        24.47 o
   2  11   8         57.03         45.65         6.44 o
   3  11   8        172.82        194.60         9.14 o
   4  11   8         58.01         61.88         4.66 o
   5  11   8         77.60         90.40         6.43 o
   6  11   8          9.75          0.81         4.54 o
 -13  12   8         11.66         10.26         3.70 o
 -12  12   8        252.75        260.28        12.84 o
 -11  12   8       1138.50       1129.96        51.38 o
 -10  12   8        455.74        452.45        19.93 o
  -9  12   8       1269.71       1277.64        37.31 o
  -8  12   8        198.38        177.39        10.93 o
  -7  12   8         21.46          7.23         3.31 o
  -6  12   8         15.59          9.18         5.08 o
  -5  12   8        104.04         85.02         7.76 o
  -4  12   8        459.78        442.94        17.06 o
  -3  12   8          2.89          7.98         4.62 o
  -2  12   8        107.33         99.18         7.63 o
  -1  12   8        111.96        112.41        10.78 o
   0  12   8        185.01        210.86        11.24 o
   1  12   8        214.19        242.41        11.69 o
   2  12   8          1.30         -2.99         4.22 o
   3  12   8         34.56         45.62         4.78 o
   4  12   8         35.30         34.28         3.65 o
   5  12   8         39.18         42.64         4.34 o
   6  12   8         38.03         44.62         7.48 o
 -13  13   8         74.58         91.57         8.30 o
 -12  13   8        236.79        267.15        17.20 o
 -11  13   8        288.19        305.45        12.62 o
 -10  13   8         68.30         57.41         7.40 o
  -9  13   8        375.36        374.61        17.25 o
  -8  13   8          1.07         -1.62         3.41 o
  -7  13   8        318.43        302.57        14.17 o
  -6  13   8        170.25        160.26        15.54 o
  -5  13   8        333.89        332.52        17.45 o
  -4  13   8         86.36         62.75         7.84 o
  -3  13   8       2159.00       2097.20        43.70 o
  -2  13   8        368.20        342.41        12.81 o
  -1  13   8        515.76        518.87        17.20 o
   0  13   8        555.12        554.79        20.32 o
   1  13   8       1215.28       1214.28        25.84 o
   2  13   8        113.14        107.10         7.42 o
   3  13   8          0.15         -1.89         2.35 o
   4  13   8        198.28        185.76         6.90 o
   5  13   8          4.23          6.78         2.38 o
 -12  14   8        237.01        261.52        16.40 o
 -11  14   8          2.40          2.72         3.11 o
 -10  14   8        117.26         92.81         8.47 o
  -9  14   8          5.74         12.85         3.46 o
  -8  14   8        604.57        596.57        19.56 o
  -7  14   8          0.09          0.13         3.28 o
  -6  14   8         75.49         62.72        10.34 o
  -5  14   8          6.73          0.27         4.15 o
  -4  14   8         66.75         56.57         7.51 o
  -3  14   8       1172.48       1134.29        27.15 o
  -2  14   8       1406.49       1343.07        39.63 o
  -1  14   8         30.09         24.88         3.75 o
   0  14   8         31.01         42.56         6.24 o
   1  14   8         10.91         13.29         3.61 o
   2  14   8        123.58        117.40         7.39 o
   3  14   8         38.54         38.83         3.90 o
   4  14   8        464.14        468.92        11.33 o
   5  14   8          0.62          2.75         3.68 o
 -12  15   8         37.70         28.67         6.05 o
 -11  15   8         48.79         54.18         5.88 o
 -10  15   8         90.18         92.48        10.11 o
  -9  15   8         91.90         96.72         7.60 o
  -8  15   8        366.92        381.98        15.18 o
  -7  15   8        175.50        185.99        10.96 o
  -6  15   8       1254.34       1199.18        40.86 o
  -5  15   8         12.40          9.84         4.42 o
  -4  15   8        418.56        392.97        15.81 o
  -3  15   8        330.69        306.59        13.60 o
  -2  15   8         43.78         48.35         5.55 o
  -1  15   8        236.61        246.56        11.41 o
   0  15   8        551.65        590.14        19.36 o
   1  15   8          4.15          0.86         3.62 o
   2  15   8        788.66        793.42        18.11 o
   3  15   8         22.55         40.58         4.33 o
   4  15   8         88.25         93.65         4.73 o
 -11  16   8        569.56        699.77        21.87 o
 -10  16   8        168.57        165.60        10.25 o
  -9  16   8          6.63          1.52         3.36 o
  -8  16   8         65.55         70.59         6.57 o
  -7  16   8       1194.65       1216.52        31.56 o
  -6  16   8         49.65         46.61         8.99 o
  -5  16   8        228.82        236.98        17.34 o
  -4  16   8       1146.53       1205.30        31.22 o
  -3  16   8        354.24        371.96        14.48 o
  -2  16   8        159.13        162.32         9.29 o
  -1  16   8        112.60        116.20         7.69 o
   0  16   8          6.60          3.54         3.79 o
   1  16   8          1.32          2.59         4.25 o
   2  16   8          1.40          4.01         2.70 o
   3  16   8         30.27         26.54         2.83 o
   4  16   8         47.61         54.10         7.06 o
 -11  17   8        315.00        345.87        45.05 o
 -10  17   8         14.93         28.59         4.52 o
  -9  17   8        184.96        142.43         7.75 o
  -8  17   8        101.86        118.19         8.67 o
  -7  17   8        217.13        239.86        10.96 o
  -6  17   8         37.99         40.10         7.59 o
  -5  17   8        168.95        153.83        13.38 o
  -4  17   8        351.54        384.18        14.49 o
  -3  17   8          6.50          2.44         3.15 o
  -2  17   8         27.65         27.37         4.29 o
  -1  17   8        158.38        188.69         9.29 o
   0  17   8         39.84         42.99         6.80 o
   1  17   8        269.27        296.05        24.39 o
   2  17   8        258.49        251.68        12.71 o
   3  17   8         54.58         47.38         4.32 o
 -10  18   8       1661.47       1850.59        30.07 o
  -9  18   8         47.65         55.02         8.78 o
  -8  18   8         10.74         11.67         3.01 o
  -7  18   8        234.67        238.71        11.76 o
  -6  18   8        438.13        427.21        16.84 o
  -5  18   8         13.93         11.06         4.16 o
  -4  18   8       1591.24       1672.36        26.35 o
  -3  18   8         11.13         10.54         3.26 o
  -2  18   8        365.02        391.33        13.14 o
  -1  18   8         16.96         16.81         3.28 o
   0  18   8         41.59         32.15         5.68 o
   1  18   8          3.75          5.99         3.57 o
   2  18   8        136.56        136.37         8.73 o
   3  18   8         15.73          9.03         3.82 o
  -9  19   8         42.53         48.26         5.39 o
  -8  19   8        404.48        374.35        10.96 o
  -7  19   8         56.61         52.97         4.53 o
  -6  19   8        146.94        159.26         9.58 o
  -5  19   8          7.05         10.26         3.71 o
  -4  19   8        477.98        529.98        17.64 o
  -3  19   8        103.80        112.90         6.98 o
  -2  19   8         97.14        123.48         7.01 o
  -1  19   8        205.45        220.61        10.33 o
   0  19   8        388.03        363.47        16.80 o
   1  19   8         14.92         19.38         4.48 o
   2  19   8         28.20         26.32         4.03 o
  -8  20   8        143.27        169.15        13.64 o
  -7  20   8          1.67          0.78         3.64 o
  -6  20   8        457.27        513.28        15.44 o
  -5  20   8          2.55          5.29         2.57 o
  -4  20   8        112.57        129.03         8.19 o
  -3  20   8         58.45         56.08         4.69 o
  -2  20   8        316.31        340.22        10.53 o
  -1  20   8         11.88         18.21         3.33 o
   0  20   8        200.66        204.05        10.53 o
   1  20   8         41.24         53.34         4.39 o
  -7  21   8         27.50         20.08         4.86 o
  -6  21   8          0.12          0.11         2.03 o
  -5  21   8         10.68          5.44         2.31 o
  -4  21   8          1.11          4.19         2.33 o
  -3  21   8         17.15         17.70         3.27 o
  -2  21   8         12.35          8.22         2.97 o
  -1  21   8         30.80         35.94         3.20 o
   0  21   8        335.14        329.10        11.92 o
  -5  22   8         24.88         28.38         3.95 o
  -4  22   8        145.71        138.14        11.57 o
  -3  22   8          1.83          6.23         2.27 o
 -14   1   9        154.44        163.61        15.72 o
 -13   1   9        858.70        963.88        22.95 o
 -12   1   9         10.53          4.18         3.16 o
 -11   1   9        851.41        849.22        23.43 o
 -10   1   9        324.27        336.60        11.45 o
  -9   1   9       4809.28       4557.87        45.86 o
  -8   1   9         44.39         43.14         5.36 o
  -7   1   9        397.41        381.48        13.51 o
  -6   1   9       1539.58       1401.92        30.76 o
  -5   1   9         37.13         29.89         3.36 o
  -4   1   9         14.66         11.30         3.26 o
  -3   1   9        378.21        363.03        11.62 o
  -2   1   9        748.14        689.71        20.23 o
  -1   1   9          0.69         -2.28         4.03 o
   0   1   9        256.53        245.75         9.92 o
   1   1   9        269.88        239.40         9.67 o
   2   1   9        195.19        167.83        10.29 o
   3   1   9         52.67         24.96        12.55 o
   4   1   9         76.10         71.36         6.10 o
   5   1   9          9.97         11.49         3.56 o
   6   1   9         10.26         49.04         7.26 o
 -14   2   9        248.57        343.93        18.47 o
 -13   2   9          1.04          0.75         3.36 o
 -12   2   9          9.62         10.06         3.45 o
 -11   2   9         46.51         52.68         5.13 o
 -10   2   9        136.67        175.86         9.18 o
  -9   2   9        110.51        104.44         6.47 o
  -8   2   9        384.51        347.33        17.10 o
  -7   2   9          3.36         -1.71         2.81 o
  -6   2   9        902.12        791.26        17.27 o
  -5   2   9        530.67        463.35        12.88 o
  -4   2   9       1069.92       1033.24        21.94 o
  -3   2   9        234.61        232.50        10.17 o
  -2   2   9        432.10        392.52        19.00 o
  -1   2   9        837.58        757.62        22.54 o
   0   2   9        231.84        194.62        10.16 o
   1   2   9          9.89          7.12         3.49 o
   2   2   9        993.83        957.52        37.39 o
   3   2   9        125.13         78.36        10.13 o
   4   2   9        123.99        108.81         7.19 o
   5   2   9          6.44          3.54         3.26 o
   6   2   9         47.25         87.89        21.48 o
 -14   3   9        227.17        291.78        29.48 o
 -13   3   9        124.89        144.13        10.07 o
 -12   3   9         46.19         40.77         5.67 o
 -11   3   9          0.35          2.45         2.84 o
 -10   3   9         18.78         12.06         2.96 o
  -9   3   9        694.00        713.25        16.82 o
  -8   3   9       1642.13       1525.21        42.72 o
  -7   3   9        346.49        327.77        12.22 o
  -6   3   9         98.46         84.09         6.83 o
  -5   3   9          5.10          9.93         2.59 o
  -4   3   9        163.10        147.39         9.05 o
  -3   3   9       2056.93       1932.45        36.56 o
  -2   3   9         28.18         22.02         6.00 o
  -1   3   9        404.85        361.10        20.64 o
   0   3   9         61.81         53.48         5.89 o
   1   3   9        522.09        455.55        16.63 o
   2   3   9         60.81         80.48         7.26 o
   3   3   9        173.48        152.83        14.44 o
   4   3   9         41.63         52.75        11.30 o
   5   3   9          6.10         11.89         3.80 o
   6   3   9         25.64         45.45         6.41 o
 -14   4   9         85.37        103.75        10.37 o
 -13   4   9        109.52        117.66         9.42 o
 -12   4   9        368.79        327.59        13.74 o
 -11   4   9        252.79        233.40        11.78 o
 -10   4   9         85.50         70.03         5.98 o
  -9   4   9        418.80        387.07        13.37 o
  -8   4   9        249.57        263.84        11.30 o
  -7   4   9        154.32        151.65         8.59 o
  -6   4   9        234.38        237.41         9.56 o
  -5   4   9         14.94         13.58         2.79 o
  -4   4   9        676.40        698.74        18.22 o
  -3   4   9         85.46         82.02         6.67 o
  -2   4   9        368.80        342.47        16.62 o
  -1   4   9        217.72        211.88        12.44 o
   0   4   9        835.71        782.07        19.65 o
   1   4   9         29.73         23.65         5.37 o
   2   4   9        284.43        263.73        12.50 o
   3   4   9        575.30        551.91        24.38 o
   4   4   9        277.55        268.73        16.61 o
   5   4   9        200.06        235.12        11.94 o
   6   4   9         28.44         34.07         8.54 o
 -14   5   9          3.46          3.16         3.63 o
 -13   5   9          1.48          1.35         2.61 o
 -12   5   9        388.90        391.96        15.01 o
 -11   5   9         27.54         34.43         5.08 o
 -10   5   9         73.63         88.02         6.70 o
  -9   5   9        215.35        194.64         9.61 o
  -8   5   9         28.18         19.29         4.12 o
  -7   5   9        178.40        160.15         8.93 o
  -6   5   9         33.00         37.68         5.07 o
  -5   5   9        584.26        515.61        16.23 o
  -4   5   9        611.52        554.99        17.66 o
  -3   5   9        627.68        565.00        18.43 o
  -2   5   9        249.17        250.95        21.57 o
  -1   5   9          2.65          4.26         3.73 o
   0   5   9        700.99        673.75        20.54 o
   1   5   9        470.47        411.28        18.54 o
   2   5   9          4.97          4.55         3.71 o
   3   5   9          7.64         -3.48        22.32 o
   4   5   9         41.50         30.15         6.40 o
   5   5   9        112.90        114.43         8.66 o
   6   5   9         29.02         42.64        10.95 o
 -14   6   9          3.47          1.74         3.46 o
 -13   6   9          2.20         -1.36         2.65 o
 -12   6   9        103.37        112.38         8.02 o
 -11   6   9        224.15        193.15        10.77 o
 -10   6   9        240.84        239.49        10.81 o
  -9   6   9        382.61        424.68        18.58 o
  -8   6   9        362.34        356.07        14.99 o
  -7   6   9       1082.67       1011.16        31.68 o
  -6   6   9         35.42         33.29         5.52 o
  -5   6   9         37.81         28.02         4.39 o
  -4   6   9        630.22        606.06        22.28 o
  -3   6   9         16.54         16.01         5.70 o
  -2   6   9       1693.88       1698.29        39.31 o
  -1   6   9        362.05        352.60        17.16 o
   0   6   9          2.48          5.85         6.50 o
   1   6   9        184.21        210.28        13.22 o
   2   6   9          0.25          2.22         4.10 o
   3   6   9          9.81         -5.91        29.00 o
   4   6   9        242.24        224.91        12.73 o
   5   6   9         15.89         38.44         5.90 o
   6   6   9          9.97          4.35         7.51 o
 -14   7   9          0.75         -0.49         3.72 o
 -13   7   9        449.77        499.17        24.60 o
 -12   7   9        287.69        327.02        13.31 o
 -11   7   9        128.56        122.22         9.97 o
 -10   7   9        179.55        171.39         9.24 o
  -9   7   9        487.73        463.88        15.16 o
  -8   7   9        619.51        496.94        16.00 o
  -7   7   9        176.44        130.43        10.65 o
  -6   7   9        316.81        292.59        13.71 o
  -5   7   9        517.58        493.47        20.45 o
  -4   7   9        641.32        620.95        19.60 o
  -3   7   9       1760.78       1625.13        36.99 o
  -2   7   9         14.74          6.02         5.79 o
  -1   7   9         46.35         37.65         7.82 o
   0   7   9        410.90        412.30        17.37 o
   1   7   9         35.89         55.53         6.90 o
   2   7   9        342.06        340.00        16.32 o
   3   7   9         69.08         67.44        17.29 o
   4   7   9         41.11         49.92         6.94 o
   5   7   9        365.74        374.29        14.05 o
 -14   8   9          5.23          5.54         3.60 o
 -13   8   9         39.22         48.26         7.47 o
 -12   8   9         79.96         82.32         6.71 o
 -11   8   9         24.58         26.37         4.73 o
 -10   8   9        162.09        166.52        11.06 o
  -9   8   9         11.28         19.16         3.69 o
  -8   8   9         55.49         46.91         5.82 o
  -7   8   9         80.47         59.83         9.30 o
  -6   8   9        813.99        773.82        19.99 o
  -5   8   9        191.08        168.47         9.43 o
  -4   8   9        271.80        280.18        11.76 o
  -3   8   9        141.48        111.65        10.31 o
  -2   8   9         43.58         47.40         6.57 o
  -1   8   9        120.46         88.59         7.96 o
   0   8   9        281.48        289.23        13.51 o
   1   8   9         41.21         35.69         6.27 o
   2   8   9          0.03          5.19         3.81 o
   3   8   9        438.37        438.57        19.58 o
   4   8   9          0.11          1.38         4.44 o
   5   8   9        288.62        314.67        12.48 o
 -13   9   9          3.74          0.47         3.95 o
 -12   9   9        553.17        568.17        22.27 o
 -11   9   9         68.20         76.52         6.76 o
 -10   9   9         65.30         70.15         6.25 o
  -9   9   9        280.22        268.64        11.72 o
  -8   9   9         42.76         39.84         6.45 o
  -7   9   9          2.84          6.32         5.50 o
  -6   9   9          0.93          7.75         5.81 o
  -5   9   9        683.05        630.00        18.23 o
  -4   9   9        368.91        358.92        13.53 o
  -3   9   9          7.08         10.16         5.17 o
  -2   9   9          4.47         13.94         4.28 o
  -1   9   9        462.64        471.29        13.92 o
   0   9   9         79.87         74.50         8.03 o
   1   9   9        350.36        320.79        15.96 o
   2   9   9         92.59         94.57         8.76 o
   3   9   9         10.76          4.56         3.83 o
   4   9   9        120.88        123.08         8.86 o
   5   9   9        212.65        258.68        10.76 o
 -13  10   9        163.06        172.28        12.17 o
 -12  10   9         15.33         18.36         3.89 o
 -11  10   9         17.32         12.31         3.46 o
 -10  10   9        405.78        388.28        13.68 o
  -9  10   9        446.06        435.52        14.80 o
  -8  10   9        223.05        208.27        11.32 o
  -7  10   9        536.31        506.88        21.39 o
  -6  10   9        353.55        353.24        17.48 o
  -5  10   9          2.27          2.34         3.40 o
  -4  10   9        577.57        456.83        15.41 o
  -3  10   9          1.41         -1.13         3.39 o
  -2  10   9       1115.16       1138.41        45.64 o
  -1  10   9         40.88         58.16         5.18 o
   0  10   9        365.78        382.20        14.93 o
   1  10   9        465.70        490.13        16.28 o
   2  10   9         50.52         67.58         7.30 o
   3  10   9        502.19        504.19        15.19 o
   4  10   9        271.10        287.88        12.46 o
   5  10   9         36.27         42.94         9.59 o
 -13  11   9        159.62        180.62        14.44 o
 -12  11   9         94.19        101.07         6.86 o
 -11  11   9        220.54        231.46        11.11 o
 -10  11   9         28.11         22.78         3.85 o
  -9  11   9         23.72         27.99         4.90 o
  -8  11   9         65.87         62.70         6.57 o
  -7  11   9        993.98        846.51        33.97 o
  -6  11   9          0.96         -1.40         4.71 o
  -5  11   9        341.07        312.70        15.08 o
  -4  11   9         90.12         91.96         7.15 o
  -3  11   9          0.12          0.11         2.98 o
  -2  11   9        732.45        650.96        17.99 o
  -1  11   9         27.19         27.77         4.55 o
   0  11   9        235.35        280.01        13.62 o
   1  11   9        202.60        216.33        10.64 o
   2  11   9         59.02         55.38         7.24 o
   3  11   9         14.64         15.10         4.16 o
   4  11   9          9.22         14.06         3.80 o
 -12  12   9        281.41        285.12        10.49 o
 -11  12   9        818.89        758.83        19.45 o
 -10  12   9         25.49         21.72         3.78 o
  -9  12   9        550.63        493.68        20.17 o
  -8  12   9         78.49         82.61         7.36 o
  -7  12   9         90.61         85.84        18.30 o
  -6  12   9        432.00        383.13        22.41 o
  -5  12   9        957.08        893.79        24.48 o
  -4  12   9        707.39        680.35        20.96 o
  -3  12   9        465.01        460.63        13.80 o
  -2  12   9          1.40          1.77         3.21 o
  -1  12   9        287.10        294.64        12.86 o
   0  12   9         73.59         82.12         6.04 o
   1  12   9        439.19        433.77        14.58 o
   2  12   9          1.10          3.12         3.34 o
   3  12   9        139.16        135.12         7.34 o
   4  12   9          4.03          4.10         3.01 o
 -12  13   9        194.07        179.13        20.06 o
 -11  13   9          0.39          5.70         2.73 o
 -10  13   9          6.55          4.83         2.73 o
  -9  13   9         62.03         41.57         5.35 o
  -8  13   9        578.76        489.84        20.21 o
  -7  13   9        144.35        143.14        13.76 o
  -6  13   9        210.07        190.30        16.09 o
  -5  13   9        248.96        240.24        14.67 o
  -4  13   9          0.12          5.03         3.57 o
  -3  13   9         14.36          8.78         2.51 o
  -2  13   9         14.77          8.25         3.78 o
  -1  13   9          4.93          5.36         4.05 o
   0  13   9        150.10        148.02         8.61 o
   1  13   9        174.22        176.11        12.60 o
   2  13   9          0.11          2.90         2.63 o
   3  13   9         35.37         37.19         3.37 o
   4  13   9         41.60         43.80         8.84 o
 -11  14   9         19.25         18.06         3.71 o
 -10  14   9        397.89        440.26        12.76 o
  -9  14   9         40.34         32.44         4.65 o
  -8  14   9         63.12         59.22         7.34 o
  -7  14   9        264.41        223.12        16.97 o
  -6  14   9        138.39        122.16        15.84 o
  -5  14   9        171.74        163.70        11.73 o
  -4  14   9          0.75          0.77         2.88 o
  -3  14   9         25.38         24.85         3.44 o
  -2  14   9        118.08        112.37         7.80 o
  -1  14   9         97.23         89.94         6.85 o
   0  14   9          0.60          3.34         2.92 o
   1  14   9          1.55         -1.80         2.33 o
   2  14   9          5.91          4.76         2.87 o
   3  14   9        117.14        104.05         5.38 o
 -11  15   9         10.14         12.35         3.06 o
 -10  15   9         85.57         89.31         7.24 o
  -9  15   9         87.75        107.80         7.21 o
  -8  15   9        176.60        182.37        11.47 o
  -7  15   9         14.30          7.34         4.93 o
  -6  15   9         38.92         36.46         7.40 o
  -5  15   9         30.85         38.94         5.39 o
  -4  15   9        906.48        972.08        20.92 o
  -3  15   9         77.73         82.53         6.18 o
  -2  15   9         42.86         34.80         3.80 o
  -1  15   9        149.79        148.92         8.29 o
   0  15   9         75.76         84.71         6.05 o
   1  15   9         34.21         46.98         4.93 o
   2  15   9          0.13          3.37         2.02 o
 -10  16   9        749.38        798.20        18.40 o
  -9  16   9         30.16         24.81         3.12 o
  -8  16   9        342.95        338.60        17.12 o
  -7  16   9         16.27         14.48         4.73 o
  -6  16   9        158.29        158.69        13.05 o
  -5  16   9          3.97          2.62         3.70 o
  -4  16   9        321.91        357.94        11.97 o
  -3  16   9          7.92         10.15         2.76 o
  -2  16   9          8.38         17.75         3.06 o
  -1  16   9        414.00        420.79        15.51 o
   0  16   9         11.33         17.37         3.93 o
   1  16   9         32.60         54.76         5.12 o
   2  16   9         20.20         25.81         4.18 o
 -10  17   9        126.93        163.88         9.80 o
  -9  17   9        564.72        612.87        14.14 o
  -8  17   9         95.35         91.41         8.74 o
  -7  17   9        233.11        288.87        16.11 o
  -6  17   9        176.82        170.02        10.31 o
  -5  17   9         34.04         38.71         5.57 o
  -4  17   9       1294.56       1342.24        25.11 o
  -3  17   9         29.60         32.73         3.84 o
  -2  17   9         29.63         23.84         3.25 o
  -1  17   9        358.28        396.65        14.15 o
   0  17   9         26.89         32.74         4.17 o
   1  17   9        146.16        173.74        10.99 o
  -9  18   9        189.49        198.44        10.82 o
  -8  18   9         25.09         26.41         3.71 o
  -7  18   9        140.31        124.33         7.98 o
  -6  18   9         90.77         87.02         6.88 o
  -5  18   9        467.63        444.19        15.30 o
  -4  18   9         73.71         72.10         5.50 o
  -3  18   9         73.52         67.18         5.20 o
  -2  18   9        181.48        184.69         7.99 o
  -1  18   9        101.66        116.52         7.18 o
   0  18   9          3.57          3.47         2.05 o
   1  18   9         15.95         26.05         5.91 o
  -8  19   9        248.55        290.70        12.60 o
  -7  19   9         10.70         15.34         3.14 o
  -6  19   9         35.02         43.12         4.08 o
  -5  19   9          9.26         14.55         3.03 o
  -4  19   9        485.02        549.32        15.44 o
  -3  19   9         47.85         57.03         4.35 o
  -2  19   9         77.37         70.92         4.68 o
  -1  19   9         37.06         32.48         3.56 o
   0  19   9         26.08         26.98         3.87 o
  -6  20   9         71.69         68.34         4.97 o
  -5  20   9          8.28          4.43         1.81 o
  -4  20   9        132.95        148.70         7.08 o
  -3  20   9          0.53         -0.12         2.06 o
  -2  20   9        951.64       1060.44        32.95 o
 -14   0  10          2.56         -0.42         5.32 o
 -13   0  10        594.35        672.26        25.82 o
 -12   0  10        418.53        398.29        20.58 o
 -11   0  10        177.56        181.66        20.74 o
 -10   0  10        238.86        200.19        12.35 o
  -9   0  10        753.83        698.10        47.13 o
  -8   0  10       4798.19       4512.05        80.47 o
  -7   0  10        482.97        432.33        22.02 o
  -6   0  10       1155.73       1074.57        40.61 o
  -5   0  10         88.69         71.61         9.69 o
  -4   0  10        679.92        589.15        27.36 o
  -3   0  10        570.48        497.80        42.32 o
  -2   0  10        450.76        410.77        49.24 o
  -1   0  10         44.68         66.42        10.18 o
   0   0  10       1950.50       1855.63        47.94 o
   1   0  10        377.04        418.66        18.96 o
   2   0  10        836.79        742.90        22.38 o
   3   0  10          0.71         20.53        25.60 o
   4   0  10        207.77        241.70        20.15 o
 -14   1  10         13.60          7.54         3.79 o
 -13   1  10        192.64        240.58        10.86 o
 -12   1  10         95.37        105.08         7.65 o
 -11   1  10        310.70        318.11        13.08 o
 -10   1  10         70.80         67.54         5.32 o
  -9   1  10         71.25         66.51         6.75 o
  -8   1  10         34.02         47.09         5.82 o
  -7   1  10        794.91        771.90        17.54 o
  -6   1  10        309.86        312.25        10.90 o
  -5   1  10        351.75        313.92        10.77 o
  -4   1  10        769.83        737.40        20.57 o
  -3   1  10       1787.59       1768.47        53.53 o
  -2   1  10        571.43        526.68        20.61 o
  -1   1  10        198.33        166.48        11.68 o
   0   1  10        541.34        592.16        16.70 o
   1   1  10          0.22         -3.82         3.82 o
   2   1  10        260.59        240.38        22.16 o
   3   1  10         48.73         48.69         5.68 o
   4   1  10        172.01        227.98        15.36 o
 -14   2  10         58.89         72.97         8.01 o
 -13   2  10         24.62         24.71         4.12 o
 -12   2  10         76.50         81.82         6.74 o
 -11   2  10        379.05        415.78        13.63 o
 -10   2  10          6.64          5.04         2.75 o
  -9   2  10        123.60        117.13         8.72 o
  -8   2  10          1.52          5.06         3.33 o
  -7   2  10        926.04        859.04        26.54 o
  -6   2  10         21.65         19.59         4.12 o
  -5   2  10       5817.07       5485.55        56.16 o
  -4   2  10        235.82        205.85        11.00 o
  -3   2  10        727.77        676.38        30.49 o
  -2   2  10         64.93         46.40         7.31 o
  -1   2  10        306.51        282.46        14.42 o
   0   2  10        257.52        259.19        12.29 o
   1   2  10          1.22          7.06         4.79 o
   2   2  10        185.58        136.07         9.96 o
   3   2  10        118.34        111.94         9.95 o
   4   2  10        253.86        238.93         9.54 o
   5   2  10          9.15         30.21         7.78 o
 -14   3  10         24.21          9.52         6.47 o
 -13   3  10        207.79        267.43        19.49 o
 -12   3  10         11.47          9.75         3.13 o
 -11   3  10        266.89        285.39        11.37 o
 -10   3  10        127.02        102.89         6.96 o
  -9   3  10          3.02          7.03         4.20 o
  -8   3  10        166.76        162.55         9.02 o
  -7   3  10       1363.01       1207.49        44.42 o
  -6   3  10        207.50        190.66         8.67 o
  -5   3  10          0.75          6.62         2.70 o
  -4   3  10        263.72        269.51        12.58 o
  -3   3  10          0.55          1.22         6.06 o
  -2   3  10         30.02         24.11         5.01 o
  -1   3  10         69.35         45.01         5.32 o
   0   3  10          2.23          1.44         3.74 o
   1   3  10          1.62         -5.03         7.39 o
   2   3  10         84.05         66.32         6.99 o
   3   3  10         74.05         89.85        10.68 o
   4   3  10         28.80         28.02         5.28 o
 -14   4  10        377.46        460.44        19.47 o
 -13   4  10         88.53        102.03         7.26 o
 -12   4  10        271.97        290.22        12.39 o
 -11   4  10       1087.48       1114.99        22.61 o
 -10   4  10          7.69          3.27         2.54 o
  -9   4  10         11.69          8.73         3.98 o
  -8   4  10          0.37          1.63         3.30 o
  -7   4  10        428.96        405.39        15.04 o
  -6   4  10        315.44        275.62        10.44 o
  -5   4  10        406.85        374.62        12.00 o
  -4   4  10        495.36        472.81        21.03 o
  -3   4  10        331.93        337.44        14.34 o
  -2   4  10        254.41        233.85        13.99 o
  -1   4  10        193.49        175.36        10.61 o
   0   4  10        486.48        459.55        16.50 o
   1   4  10        123.09        106.92         8.99 o
   2   4  10         69.43         46.06        12.04 o
   3   4  10         21.62          8.00         5.51 o
   4   4  10        435.25        471.75        16.19 o
 -14   5  10        344.85        448.57        18.62 o
 -13   5  10        101.30        102.36         6.98 o
 -12   5  10         25.99         20.96         4.18 o
 -11   5  10        139.08        160.14         8.53 o
 -10   5  10        134.12        137.55         8.07 o
  -9   5  10          5.32          2.26         3.49 o
  -8   5  10        252.40        256.14        12.62 o
  -7   5  10         12.44          3.93         3.39 o
  -6   5  10         88.97         86.84         6.76 o
  -5   5  10         11.91          2.65         3.18 o
  -4   5  10          2.26          4.14         4.84 o
  -3   5  10        353.14        337.62        14.50 o
  -2   5  10          2.68         -0.55         5.13 o
  -1   5  10        388.91        376.87        15.29 o
   0   5  10        166.39        149.57        10.25 o
   1   5  10         11.90          8.17         4.97 o
   2   5  10        289.37        333.25        14.70 o
   3   5  10         19.02          3.85         5.69 o
   4   5  10        248.00        241.07        12.77 o
 -13   6  10        323.53        366.91        12.50 o
 -12   6  10        146.90        153.10        10.18 o
 -11   6  10        237.02        247.48        10.43 o
 -10   6  10         80.61         67.24         5.85 o
  -9   6  10         79.13         81.20         8.22 o
  -8   6  10         48.08         33.39         5.02 o
  -7   6  10         59.66         59.05         5.67 o
  -6   6  10         17.05         25.79         4.25 o
  -5   6  10        592.66        643.99        17.58 o
  -4   6  10       1406.25       1288.00        32.97 o
  -3   6  10         83.02         98.11         9.61 o
  -2   6  10        390.54        409.81        18.66 o
  -1   6  10        115.81        123.87        11.57 o
   0   6  10          1.87          4.55         3.65 o
   1   6  10          3.06          2.46         3.51 o
   2   6  10        149.69        130.38        16.61 o
   3   6  10          2.67         -2.08         4.11 o
   4   6  10        153.97        186.17        10.25 o
 -13   7  10        423.97        427.98        13.10 o
 -12   7  10          4.41          0.78         2.68 o
 -11   7  10         94.38        102.37         6.81 o
 -10   7  10        113.47        119.26         7.61 o
  -9   7  10        341.12        377.90        17.72 o
  -8   7  10         82.58         80.87         7.44 o
  -7   7  10         53.23         55.95         6.04 o
  -6   7  10        118.20         97.18         7.26 o
  -5   7  10        159.16        157.76         8.99 o
  -4   7  10        226.96        269.54        15.27 o
  -3   7  10        175.90        172.86        15.78 o
  -2   7  10          7.80          5.95         4.11 o
  -1   7  10         27.76         14.60         4.50 o
   0   7  10         34.06         27.40         4.64 o
   1   7  10        127.99        143.59        10.25 o
   2   7  10        498.76        472.66        25.27 o
   3   7  10          0.58         -5.21         5.21 o
   4   7  10         21.66         34.10         5.43 o
 -13   8  10          0.38          7.47         3.97 o
 -12   8  10         52.48         49.95         5.16 o
 -11   8  10         68.14         50.47         4.96 o
 -10   8  10         17.75         21.16         3.64 o
  -9   8  10         22.52         24.20         5.47 o
  -8   8  10         11.48         10.06         4.51 o
  -7   8  10        190.60        169.46        10.30 o
  -6   8  10          1.11          2.85         3.11 o
  -5   8  10        213.98        221.09        10.47 o
  -4   8  10       1123.53       1103.28        26.48 o
  -3   8  10         14.30         15.30         5.47 o
  -2   8  10         39.22         44.95         5.81 o
  -1   8  10         85.35         86.75         7.71 o
   0   8  10         33.89         22.86         5.09 o
   1   8  10         18.18         28.79         5.26 o
   2   8  10         70.78         64.22         8.02 o
   3   8  10          6.72          3.20         4.89 o
   4   8  10          6.99         15.53         6.45 o
 -13   9  10        426.61        477.66        18.38 o
 -12   9  10         58.47         50.45         5.06 o
 -11   9  10        104.63        105.08         6.62 o
 -10   9  10        117.68        130.51         7.63 o
  -9   9  10        993.66        885.19        27.04 o
  -8   9  10          6.13          4.80         4.09 o
  -7   9  10        698.24        661.00        20.24 o
  -6   9  10         12.28         12.84         3.70 o
  -5   9  10          1.97         -0.50         3.27 o
  -4   9  10         36.12         29.16         4.89 o
  -3   9  10        514.91        515.40        15.56 o
  -2   9  10          1.26          6.28         5.04 o
  -1   9  10        127.54        113.62         8.34 o
   0   9  10        104.34         98.51         8.61 o
   1   9  10        216.38        216.16        12.09 o
   2   9  10        555.32        545.00        17.53 o
   3   9  10        127.64        139.28         8.45 o
 -12  10  10         19.15         25.27         3.41 o
 -11  10  10        514.36        520.71        15.50 o
 -10  10  10        120.51        116.35         7.05 o
  -9  10  10         11.91          9.22         4.73 o
  -8  10  10        407.22        392.00        18.00 o
  -7  10  10          0.64         -3.86         4.34 o
  -6  10  10          3.21          5.22         3.43 o
  -5  10  10          2.84          1.84         3.55 o
  -4  10  10         11.14          7.72         4.21 o
  -3  10  10        276.50        290.11        11.63 o
  -2  10  10        115.50        114.87         7.90 o
  -1  10  10         63.69         51.89         5.73 o
   0  10  10         61.36         57.87         6.67 o
   1  10  10         25.43         17.97         6.52 o
   2  10  10          1.92         -1.46         2.93 o
   3  10  10        115.04        138.32         7.82 o
 -12  11  10         13.93         13.93         2.77 o
 -11  11  10         17.13         17.54         3.43 o
 -10  11  10        202.31        203.04         8.90 o
  -9  11  10        392.91        363.25        16.71 o
  -8  11  10        517.60        474.91        19.60 o
  -7  11  10        247.79        225.25        13.31 o
  -6  11  10        318.45        289.85        13.21 o
  -5  11  10         58.33         54.06         5.19 o
  -4  11  10        460.36        448.24        17.71 o
  -3  11  10        135.47        132.67         7.08 o
  -2  11  10        296.04        282.20        10.95 o
  -1  11  10         34.93         16.44         3.83 o
   0  11  10         29.37         20.17         4.44 o
   1  11  10          0.67          0.95         3.29 o
   2  11  10        268.19        250.93         9.38 o
   3  11  10          6.18          7.34         7.40 o
 -11  12  10         39.39         28.95         3.69 o
 -10  12  10         14.80         14.42         3.00 o
  -9  12  10         49.24         44.34         6.34 o
  -8  12  10        180.09        178.12        11.91 o
  -7  12  10          0.06          6.15         4.07 o
  -6  12  10          4.00          3.71         4.92 o
  -5  12  10         15.42          9.08         3.31 o
  -4  12  10        142.60        118.27         6.63 o
  -3  12  10          2.89          1.11         2.70 o
  -2  12  10        344.69        306.52        10.90 o
  -1  12  10        606.92        605.00        16.42 o
   0  12  10        164.00        173.61         9.68 o
   1  12  10          1.19         -3.05         3.05 o
   2  12  10         12.23         12.92         2.92 o
 -11  13  10        133.31        122.06         7.55 o
 -10  13  10         42.30         30.24         3.93 o
  -9  13  10         68.15         60.49         6.90 o
  -8  13  10        826.25        798.16        24.04 o
  -7  13  10          5.94          6.29         4.15 o
  -6  13  10         46.94         30.30         7.04 o
  -5  13  10        233.75        215.20         9.78 o
  -4  13  10        258.42        269.22         9.43 o
  -3  13  10        313.07        321.11        11.19 o
  -2  13  10        454.67        516.86        13.62 o
  -1  13  10        112.27        121.85         7.18 o
   0  13  10         14.43          7.36         3.73 o
   1  13  10          1.10         -3.86         3.86 o
   2  13  10         57.83         66.05         8.96 o
 -10  14  10        128.06        137.91         9.28 o
  -9  14  10        178.32        196.37        10.94 o
  -8  14  10        283.91        326.45        15.30 o
  -7  14  10         61.23         67.33         7.36 o
  -6  14  10        264.01        265.17        14.04 o
  -5  14  10          4.75          5.18         2.67 o
  -4  14  10         42.29         45.20         3.89 o
  -3  14  10        171.73        173.96         7.94 o
  -2  14  10        123.30        104.11         6.67 o
  -1  14  10        216.81        225.33         9.11 o
   0  14  10         14.33         10.62         3.02 o
   1  14  10         93.53        118.95         8.47 o
 -10  15  10         31.19         39.36         5.51 o
  -9  15  10        645.27        753.77        19.69 o
  -8  15  10        241.10        267.11        12.33 o
  -7  15  10         55.24         63.34         6.52 o
  -6  15  10          0.17          1.55         3.26 o
  -5  15  10         12.11         12.58         2.47 o
  -4  15  10        549.18        558.84        15.99 o
  -3  15  10       1197.94       1391.12        28.86 o
  -2  15  10         49.12         46.06         4.33 o
  -1  15  10         19.19         19.05         2.85 o
   0  15  10          3.51         11.24         2.68 o
   1  15  10         33.50         52.56         7.87 o
  -9  16  10        103.90        167.21         8.28 o
  -8  16  10          5.09          4.14         2.42 o
  -7  16  10          0.77          3.89         2.55 o
  -6  16  10       1133.92       1243.23        27.16 o
  -5  16  10          0.99          0.66         2.80 o
  -4  16  10        209.99        218.73         8.03 o
  -3  16  10        371.49        448.51        14.97 o
  -2  16  10          2.93          3.29         3.33 o
  -1  16  10        818.25        912.57        19.12 o
   0  16  10         13.40         18.67         5.88 o
  -8  17  10          0.17          2.49         1.84 o
  -7  17  10         60.84         62.85         4.69 o
  -6  17  10          8.62          6.09         2.29 o
  -5  17  10        190.14        214.43         8.28 o
  -4  17  10          2.14          1.74         2.98 o
  -3  17  10        105.93        112.88         6.95 o
  -2  17  10         41.92         51.62         5.87 o
  -1  17  10          0.43          7.65         4.41 o
  -7  18  10         24.00         19.15         2.88 o
  -6  18  10        112.29        124.63         6.80 o
  -5  18  10         74.77         79.09         5.50 o
  -4  18  10         16.10         13.05         3.45 o
  -3  18  10         60.06         56.94         7.77 o
 -13   1  11        567.14        738.55        17.64 o
 -12   1  11        219.75        246.49        10.67 o
 -11   1  11        258.43        218.21        15.50 o
 -10   1  11        242.96        236.60        15.56 o
  -9   1  11          2.14          2.58         3.02 o
  -8   1  11       1145.52       1093.98        26.72 o
  -7   1  11         89.70        102.85         6.66 o
  -6   1  11        255.06        237.62         9.55 o
  -5   1  11        825.49        783.75        21.44 o
  -4   1  11          0.95         -2.48         3.65 o
  -3   1  11        604.68        558.79        25.08 o
  -2   1  11          4.36         -4.59         4.59 o
  -1   1  11         28.40         18.10         4.83 o
   0   1  11        186.68        172.64        10.36 o
   1   1  11        441.56        449.02        15.41 o
   2   1  11        174.05        163.25        11.37 o
   3   1  11          2.15         22.22         7.39 o
 -13   2  11         16.16         12.74         5.23 o
 -12   2  11        338.17        406.86        13.60 o
 -11   2  11        100.16         96.40        10.22 o
 -10   2  11         17.71         18.40         4.84 o
  -9   2  11        165.10        181.55        11.85 o
  -8   2  11       1646.79       1706.05        37.35 o
  -7   2  11         60.28         62.60         5.64 o
  -6   2  11          1.30          5.72         3.01 o
  -5   2  11         77.80         82.81         7.84 o
  -4   2  11         28.46         26.96         8.25 o
  -3   2  11        113.59         96.35        13.38 o
  -2   2  11         68.91         56.91         8.84 o
  -1   2  11         45.77         38.64        12.53 o
   0   2  11         89.03        115.43        18.28 o
   1   2  11         51.30         29.69        17.44 o
   2   2  11         19.67         37.41        13.74 o
   3   2  11          1.93         14.78         7.27 o
 -13   3  11          0.81          0.49         2.59 o
 -12   3  11         43.15         47.46         4.76 o
 -11   3  11          0.95          0.93         3.85 o
 -10   3  11         46.10         49.47         6.82 o
  -9   3  11         18.66         14.26         3.85 o
  -8   3  11        542.86        545.48        16.68 o
  -7   3  11          7.43          7.07         2.95 o
  -6   3  11         55.99         45.98         4.90 o
  -5   3  11          1.30         -2.83        12.50 o
  -4   3  11        323.18        309.50        19.87 o
  -3   3  11        374.43        346.36        46.42 o
  -2   3  11        370.96        376.11        20.51 o
  -1   3  11         13.77         29.21        18.22 o
   0   3  11          1.11         68.84        10.45 o
   1   3  11        328.81        334.30        16.65 o
   2   3  11        472.21        513.36        19.64 o
   3   3  11          1.75         18.25         7.27 o
 -13   4  11          0.38          7.64         3.86 o
 -12   4  11          3.21          2.39         2.68 o
 -11   4  11        456.96        496.76        18.74 o
 -10   4  11          8.95          8.62         3.80 o
  -9   4  11         75.13         71.40         6.74 o
  -8   4  11         65.21         44.64         5.70 o
  -7   4  11        206.08        195.06         9.57 o
  -6   4  11        683.54        697.41        17.95 o
  -5   4  11        230.34        217.58        15.84 o
  -4   4  11         97.04         84.65        18.27 o
  -3   4  11        297.09        327.70        43.05 o
  -2   4  11        166.00        187.29        31.52 o
  -1   4  11        575.78        624.31        20.64 o
   0   4  11          0.11         29.16        11.40 o
   1   4  11          0.31         -6.79         6.79 o
   2   4  11         14.97         15.12         8.23 o
   3   4  11         11.77         15.77         7.13 o
 -12   5  11         25.64         27.52         3.77 o
 -11   5  11        165.01        180.35        13.85 o
 -10   5  11         26.70         25.04         4.96 o
  -9   5  11         18.11         14.69         4.43 o
  -8   5  11        518.51        500.94        16.89 o
  -7   5  11         16.38         16.97         3.97 o
  -6   5  11        163.53        147.82         8.13 o
  -5   5  11        165.32        178.32        14.38 o
  -4   5  11        404.26        429.57        18.27 o
  -3   5  11        163.96        197.34        44.15 o
  -2   5  11        607.20        694.93        20.85 o
  -1   5  11         27.63         36.91         4.98 o
   0   5  11         78.92         64.77        13.46 o
   1   5  11         72.56         32.94         5.62 o
   2   5  11        270.66        297.30        14.72 o
   3   5  11         73.12         69.56         9.60 o
 -12   6  11         51.24         58.87         5.03 o
 -11   6  11        174.25        166.41        10.54 o
 -10   6  11        259.94        276.92        14.02 o
  -9   6  11         94.55         84.49         8.31 o
  -8   6  11        383.60        376.25        14.61 o
  -7   6  11        236.46        223.76         9.25 o
  -6   6  11         84.95         74.25         6.25 o
  -5   6  11        910.05        953.58        27.82 o
  -4   6  11         64.31         46.66         8.89 o
  -3   6  11         49.80         74.57        20.45 o
  -2   6  11         10.03         20.93         7.90 o
  -1   6  11        238.29        258.98        11.77 o
   0   6  11         13.27          7.54         5.33 o
   1   6  11        207.89        180.14         9.72 o
   2   6  11        103.76        136.17        11.85 o
 -12   7  11         11.95          9.80         3.46 o
 -11   7  11          0.08          5.77         3.69 o
 -10   7  11          1.47          3.91         3.52 o
  -9   7  11        446.06        445.04        18.00 o
  -8   7  11         99.58         86.51         7.11 o
  -7   7  11         81.35         57.66         5.35 o
  -6   7  11        224.88        207.00         9.62 o
  -5   7  11         28.25         24.73         7.42 o
  -4   7  11        124.87        117.30         9.95 o
  -3   7  11         44.99         34.91         4.71 o
  -2   7  11         64.26         91.83         9.40 o
  -1   7  11        330.61        366.87        13.66 o
   0   7  11          0.30          4.12         3.40 o
   1   7  11         63.87         90.72        11.13 o
   2   7  11        140.21        135.40        11.95 o
 -12   8  11        678.94        788.26        26.30 o
 -11   8  11         21.74         17.46         4.25 o
 -10   8  11         44.55         32.21         5.10 o
  -9   8  11         55.28         57.68         6.89 o
  -8   8  11          2.15          0.94         3.80 o
  -7   8  11        293.59        258.94        10.82 o
  -6   8  11        749.45        727.10        22.44 o
  -5   8  11         29.83         29.51         5.31 o
  -4   8  11         66.88         70.05         6.84 o
  -3   8  11          0.87         -2.08         3.21 o
  -2   8  11         27.06         38.03         6.10 o
  -1   8  11        604.86        647.55        17.62 o
   0   8  11         27.05         22.16         5.33 o
   1   8  11         68.74         38.87         5.33 o
   2   8  11         41.13         43.03         5.55 o
 -12   9  11         16.95         12.68         9.40 o
 -11   9  11          0.70         -1.76         2.92 o
 -10   9  11         65.40         66.26         6.88 o
  -9   9  11         19.82         16.64         4.41 o
  -8   9  11         92.74         91.00         8.43 o
  -7   9  11         62.62         45.34         6.11 o
  -6   9  11         21.96         21.99         6.10 o
  -5   9  11         79.56         67.76         6.35 o
  -4   9  11        169.12        163.00         9.43 o
  -3   9  11          4.06          1.78         2.92 o
  -2   9  11          7.27          9.48         4.54 o
  -1   9  11          5.67          9.65         4.87 o
   0   9  11          8.42          6.78         3.89 o
   1   9  11         23.58         21.09         6.49 o
   2   9  11          2.39          7.92         5.11 o
 -11  10  11         76.56         77.50         6.45 o
 -10  10  11        624.01        642.18        19.77 o
  -9  10  11        239.03        230.96        12.38 o
  -8  10  11         16.14          8.11         3.70 o
  -7  10  11         10.32         13.81         4.30 o
  -6  10  11        444.28        432.58        15.08 o
  -5  10  11         49.00         47.02         5.60 o
  -4  10  11         57.93         68.56         6.10 o
  -3  10  11         18.49         19.67         7.35 o
  -2  10  11        402.93        388.18        19.01 o
  -1  10  11          3.77          1.62         4.10 o
   0  10  11         58.65         74.84         8.74 o
   1  10  11        118.49        110.79        12.05 o
 -11  11  11         23.76         17.60         4.22 o
 -10  11  11         87.99        105.47         7.78 o
  -9  11  11         30.81         36.05         5.43 o
  -8  11  11        397.20        392.54        15.80 o
  -7  11  11        519.32        534.42        18.56 o
  -6  11  11          3.61          0.39         3.22 o
  -5  11  11         44.92         48.51         5.97 o
  -4  11  11        338.80        356.99        20.40 o
  -3  11  11         40.84         40.14         4.40 o
  -2  11  11         19.95         23.09         5.36 o
  -1  11  11         94.94         94.33         8.91 o
   0  11  11          8.48          3.79        13.80 o
   1  11  11         91.81        105.39        10.61 o
 -10  12  11         67.57         76.43         6.28 o
  -9  12  11         20.80         23.22         4.29 o
  -8  12  11         24.98         19.05         4.25 o
  -7  12  11        380.78        374.93        15.00 o
  -6  12  11          0.30          0.10         2.42 o
  -5  12  11        365.77        348.66        13.50 o
  -4  12  11         95.89         97.88         6.57 o
  -3  12  11         94.67         92.07         6.78 o
  -2  12  11        151.28        159.13        11.11 o
  -1  12  11         16.49         41.19        16.14 o
   0  12  11         27.82         17.96        10.95 o
 -10  13  11         18.63         14.99         3.19 o
  -9  13  11         14.13         14.64         3.50 o
  -8  13  11          4.59          5.35         2.72 o
  -7  13  11         43.61         50.65         4.25 o
  -6  13  11         29.45         18.82         2.74 o
  -5  13  11          2.34         -1.12         2.91 o
  -4  13  11        101.29        106.73         6.46 o
  -3  13  11         24.22         21.63         3.29 o
  -2  13  11          2.19          5.51         4.64 o
  -1  13  11        149.38        152.78        20.65 o
   0  13  11         58.31         63.59         8.41 o
  -9  14  11          0.12          0.45         2.16 o
  -8  14  11         14.84         19.76         2.98 o
  -7  14  11          0.38         -2.33         2.33 o
  -6  14  11        119.88        128.75         6.65 o
  -5  14  11         81.36        100.01         5.84 o
  -4  14  11        186.50        184.90         7.78 o
  -3  14  11        118.84        126.54         7.14 o
  -2  14  11        288.97        283.02        28.08 o
  -1  14  11         25.61         28.20         6.50 o
  -8  15  11        187.12        247.38         9.66 o
  -7  15  11         17.32         17.23         2.60 o
  -6  15  11         11.88         14.78         2.93 o
  -5  15  11         83.59         95.03         8.00 o
  -4  15  11         21.18         22.22         3.37 o
  -3  15  11        142.41        141.90         8.78 o
  -2  15  11         36.33         63.31         8.86 o
  -7  16  11        110.82        138.69        12.36 o
  -6  16  11         64.26         73.17         6.39 o
  -5  16  11         77.04         78.74         6.43 o
 -12   0  12        762.76       1007.09        41.21 o
 -11   0  12          1.68          4.29         5.83 o
 -10   0  12       1677.51       1825.34        60.70 o
  -9   0  12         88.79         78.76        12.59 o
  -8   0  12       1944.41       2060.14        48.16 o
  -7   0  12        451.83        501.76        18.63 o
  -6   0  12        924.75       1026.29        33.39 o
  -5   0  12         98.90        142.87        19.60 o
  -4   0  12        409.04        440.76        30.81 o
  -3   0  12        691.69        803.38        28.10 o
  -2   0  12        364.58        396.17        18.52 o
  -1   0  12        176.72        250.74        20.29 o
   0   0  12         23.01         50.30        31.91 o
 -12   1  12          1.68          3.23         3.53 o
 -11   1  12        153.69        181.65        12.90 o
 -10   1  12         27.88         29.90         6.60 o
  -9   1  12        487.74        466.02        17.38 o
  -8   1  12        884.61        889.94        19.47 o
  -7   1  12         21.72         22.41         4.41 o
  -6   1  12        305.88        375.73        17.93 o
  -5   1  12        185.17        193.04        18.66 o
  -4   1  12         16.12         10.41         4.85 o
  -3   1  12         27.71         32.82         5.17 o
  -2   1  12        135.23        156.13        11.99 o
  -1   1  12         60.68         92.17         9.06 o
   0   1  12          1.48         -6.01         6.01 o
 -12   2  12         16.45         18.97         5.80 o
 -11   2  12        621.73        703.62        24.93 o
 -10   2  12        235.62        250.86        15.19 o
  -9   2  12          1.08         -2.73         3.68 o
  -8   2  12        374.57        379.28        12.55 o
  -7   2  12         30.85         34.28         6.87 o
  -6   2  12          7.37          9.48         5.09 o
  -5   2  12        121.64        114.51        11.16 o
  -4   2  12        652.81        674.17        41.68 o
  -3   2  12         47.41         29.79         5.95 o
  -2   2  12        116.39         93.37         9.20 o
  -1   2  12         31.51         40.54         6.44 o
   0   2  12         28.25          0.75        11.56 o
 -12   3  12        425.31        489.97        19.30 o
 -11   3  12         35.24         32.25         6.87 o
 -10   3  12         21.10         27.40         4.55 o
  -9   3  12        139.76        132.35         8.21 o
  -8   3  12         90.42         84.31         6.18 o
  -7   3  12         35.97         33.12         3.99 o
  -6   3  12         16.10         21.82         7.03 o
  -5   3  12          4.35         -2.59        10.89 o
  -4   3  12         29.99         22.73        11.37 o
  -3   3  12          2.70         -3.07        13.54 o
  -2   3  12         14.59         12.32        11.44 o
  -1   3  12         90.13        108.49         9.53 o
   0   3  12         93.31         51.26        14.61 o
 -12   4  12        176.72        196.89        11.95 o
 -11   4  12         37.61         34.97         5.85 o
 -10   4  12        108.21        112.80         7.31 o
  -9   4  12         25.69         13.64         3.35 o
  -8   4  12         47.44         41.39         3.90 o
  -7   4  12        318.15        341.91        11.79 o
  -6   4  12          0.22         -3.26         5.61 o
  -5   4  12         12.40          7.98         8.08 o
  -4   4  12        202.36        219.29        13.45 o
  -3   4  12         17.72         22.57         8.77 o
  -2   4  12        374.51        394.65        18.61 o
  -1   4  12        233.50        243.80        11.23 o
   0   4  12         79.23         77.26        15.50 o
 -12   5  12        102.91        149.99        14.94 o
 -11   5  12         52.97         50.38         6.99 o
 -10   5  12        130.07        142.78         9.25 o
  -9   5  12         19.54         11.98         3.29 o
  -8   5  12         13.82         12.98         4.57 o
  -7   5  12         35.78         43.49         4.59 o
  -6   5  12         25.86         28.32         5.66 o
  -5   5  12        130.02        133.22        12.17 o
  -4   5  12        554.34        583.99        18.92 o
  -3   5  12        199.46        204.73        13.54 o
  -2   5  12         18.62         22.35         7.36 o
  -1   5  12          0.51         -3.15         4.63 o
   0   5  12        112.55         94.55        17.20 o
 -11   6  12        353.88        422.54        17.97 o
 -10   6  12          9.04          3.14         3.21 o
  -9   6  12          4.67          6.54         3.25 o
  -8   6  12          0.49         -3.46         3.46 o
  -7   6  12        165.06        162.29         8.84 o
  -6   6  12         35.98         31.43         4.90 o
  -5   6  12          6.96          9.65         8.34 o
  -4   6  12          0.09          0.74         5.37 o
  -3   6  12          1.70          7.00         5.68 o
  -2   6  12        540.19        580.68        29.37 o
  -1   6  12         67.57         95.68         8.49 o
   0   6  12        149.70        144.93        12.15 o
 -11   7  12         10.61         15.36         4.21 o
 -10   7  12         98.76         96.76         7.43 o
  -9   7  12        216.00        251.54        12.03 o
  -8   7  12        197.41        202.64        10.95 o
  -7   7  12         51.44         49.53         5.34 o
  -6   7  12         29.76         17.78         4.91 o
  -5   7  12        242.72        236.41        12.19 o
  -4   7  12        248.69        268.08        13.29 o
  -3   7  12        755.99        812.76        23.91 o
  -2   7  12         22.05         15.03         4.39 o
  -1   7  12         57.15         51.64        35.92 o
   0   7  12         12.44        -10.70        10.70 o
 -11   8  12          7.86          6.17         5.10 o
 -10   8  12          9.47         17.25         3.88 o
  -9   8  12          0.31          0.08         3.05 o
  -8   8  12          4.68          4.51         3.62 o
  -7   8  12         42.10         33.76         4.10 o
  -6   8  12          3.18          2.01         4.66 o
  -5   8  12          0.22         -5.43         5.43 o
  -4   8  12         23.50          7.99         5.07 o
  -3   8  12          0.69         -4.78         7.37 o
  -2   8  12         34.19         32.76        16.70 o
  -1   8  12          0.36         -0.75        18.14 o
 -10   9  12          1.42          2.87         2.50 o
  -9   9  12        165.77        184.49         9.75 o
  -8   9  12        319.59        334.13        13.30 o
  -7   9  12         85.11         71.07         6.25 o
  -6   9  12          0.38         -0.49         3.32 o
  -5   9  12         63.97         67.84         8.76 o
  -4   9  12          5.92         -1.02         4.39 o
  -3   9  12        282.76        274.05        30.34 o
  -2   9  12         74.87         66.93        16.82 o
  -1   9  12         87.16         81.20         6.70 o
 -10  10  12          8.51         10.72         4.26 o
  -9  10  12          2.34          4.35         2.65 o
  -8  10  12         78.07         89.07         6.74 o
  -7  10  12         59.86         54.04         4.58 o
  -6  10  12        137.55        146.86         7.45 o
  -5  10  12          4.05         -0.94         2.94 o
  -4  10  12          9.92         19.69         4.11 o
  -3  10  12         11.58          3.95        11.02 o
  -2  10  12         12.64          5.08        12.47 o
  -9  11  12          9.63         17.62         2.69 o
  -8  11  12        438.72        450.01        10.63 o
  -7  11  12         24.44         24.71         2.81 o
  -6  11  12         18.54          6.10         2.52 o
  -5  11  12          1.06         -0.03         2.36 o
  -4  11  12        199.59        194.92        11.21 o
  -3  11  12         48.62         43.99        12.22 o
  -2  11  12         60.68         49.48        11.65 o
  -8  12  12         29.40         29.74         4.91 o
  -7  12  12        191.09        212.11        11.51 o
  -6  12  12          6.21          5.76         2.23 o
  -5  12  12          7.27          9.21         2.93 o
  -4  12  12         19.05         18.05         3.36 o
 -10   1  13        326.50        331.85        14.75 o
  -9   1  13        140.36        160.75         8.57 o
  -8   1  13         59.39         73.20         6.56 o
  -7   1  13        396.67        462.58        20.52 o
  -6   1  13        191.10        197.69        12.84 o
  -5   1  13        264.45        288.47        11.94 o
  -4   1  13          1.52          4.82         7.10 o
  -3   1  13        167.15        216.10        13.09 o
  -2   1  13          7.25         19.88        13.80 o
 -10   2  13         20.12         29.56         8.40 o
  -9   2  13         42.64         46.05         5.95 o
  -8   2  13        117.85        124.82         8.98 o
  -7   2  13         79.71        102.35        14.96 o
  -6   2  13         74.06        107.42        11.14 o
  -5   2  13        101.88        142.74        12.24 o
  -4   2  13         31.42         71.83         9.23 o
  -3   2  13          0.17         12.79        11.50 o
  -2   2  13         61.51        121.68        12.83 o
 -10   3  13        581.54        706.83        30.42 o
  -9   3  13         23.94         31.45         4.97 o
  -8   3  13          0.65          4.58         3.34 o
  -7   3  13        313.07        352.16        25.00 o
  -6   3  13        111.25        139.91        11.71 o
  -5   3  13         32.24         72.80        12.35 o
  -4   3  13        209.73        266.56        11.61 o
  -3   3  13        213.90        248.84        10.43 o
  -2   3  13          7.13         47.97         9.12 o
  -9   4  13         15.81          8.88         3.06 o
  -8   4  13        134.00        144.28         9.45 o
  -7   4  13        158.02        168.53        11.68 o
  -6   4  13          9.13          3.99         5.89 o
  -5   4  13         74.15         75.71         6.93 o
  -4   4  13        245.10        287.99        11.81 o
  -3   4  13          2.16          3.61         6.01 o
  -8   5  13         78.73         79.97        10.92 o
  -7   5  13         35.16         43.84         6.13 o
  -6   5  13         61.22         58.80         5.69 o
  -5   5  13          6.30         -0.12         4.04 o
  -4   5  13          1.21          5.18         4.16 o
  -3   5  13        322.63        366.77        12.15 o
  -8   6  13          6.82         10.69         4.54 o
  -7   6  13          8.96         18.47         7.92 o
  -6   6  13         45.94         46.31         5.36 o
  -5   6  13        457.24        535.14        15.86 o
  -4   6  13          0.48         -1.32         4.56 o
  -3   6  13         68.70         66.45         6.46 o
  -8   7  13         21.45         31.63         7.13 o
  -7   7  13         10.16         -0.58         3.08 o
  -6   7  13         16.19         16.87         3.14 o
  -5   7  13         15.42         12.52         3.72 o
  -4   7  13         30.93         23.89         4.52 o
  -7   8  13        174.05        205.42        10.74 o
  -6   8  13         18.04          6.35         3.84 o
  -5   8  13         25.20         22.16         5.63 o
                                                
